# Supplementary material for: Structural convergence endows nuclear transport receptor Kap114p with a transcriptional repressor function toward TATA-binding protein
Source: Nat Commun. 2023 Sep 8;14:5518. doi: 10.1038/s41467-023-41206-9 (PMC10491584; doi:10.1038/s41467-023-41206-9)
Supplement: Supplementary file 3 — Source data [file 41467_2023_41206_MOESM3_ESM.xlsx]

## Sheet: Figure 2_a-e
Fugure 1a_yTBPc(500uM)_Kap114p(50uM)_Triplicate								Fugure 1b_yTBPc (500uM)_Kap114p(D932-941) (50uM)_Triplicate								Fugure 1c_yTBPc (500uM)_Kap114p(D848-875) (50uM)_Triplicate										Fugure 1d_yTBPc (500uM)_Kap114p(DY933) (50uM)_Triplicate								Fugure 1e_yTBPc (500uM)_Kap114p(DY939) (50uM)_Triplicate
XMt	NDH (Purple)	NDH2 (Blue)	NDH3 (Cyan)	Fit (Purple)	Fit2 (Blue)	Fit3 (Cyan)		XMt	NDH (Purple)	NDH2 (Blue)	NDH3 (Cyan)	Fit (Purple)	Fit2 (Blue)	Fit3 (Cyan)		XMt	XMt2	XMt3	NDH (Purple)	NDH2 (Blue)	NDH3 (Cyan)	Fit (Purple)	Fit2 (Blue)	Fit3 (Cyan)		XMt	NDH (Purple)	NDH2 (Blue)	NDH3 (Cyan)	Fit (Purple)	Fit2 (Blue)	Fit3 (Cyan)		XMt	NDH (Purple)	NDH2 (Blue)	NDH3 (Cyan)	Fit (Purple)	Fit2 (Blue)	Fit3 (Cyan)
0.14785	10548.9	10950	11202.3	10609.6	10964.9	10947.1		0.14785	13063.2	13618.8	13389.3	12944.6	13493.2	13199.7		0.14785	0.14785	0.14785	7718.9	7567.9	7800.65	7777.15	7585.72	7833.21		0.14785	11862.2	12051.8	12448.1	11937.3	11850.7	12379.2		0.14785	16125.9	16351.6	15567.1	15781.6	15910.5	15328.8
0.24761	10748.5	11133.8	11226.4	10608.1	10963.3	10945.5		0.24761	12951.9	12720.1	12985	12935.3	13470.1	13175.3		0.24761	0.24761	0.24761	7744.82	7864.58	7829.98	7775.95	7584.51	7832.01		0.24761	12324.3	12156.6	12612.4	11933.7	11847.8	12375.8		0.24761	15935.5	16121	15423.1	15770.9	15898.3	15313.4
0.34833	10665.6	10938.5	10957.4	10605.5	10960.6	10942.9		0.34833	12870.9	13563	13197.7	12920	13432.3	13135.3		0.34833	0.34833	0.34833	7743.76	7205.16	7798.52	7773.96	7582.53	7830.02		0.34833	11746.8	11803.3	12451.7	11927.9	11843.1	12370.2		0.34833	15804.2	15273.5	15894.4	15753.7	15878.5	15288.6
0.45001	10517.8	10959.4	10945.8	10602	10956.9	10939.2		0.45001	12879.4	13296.7	12472	12893.4	13365.8	13064.1		0.45001	0.45001	0.45001	7703.21	7260.51	7802.23	7771.16	7579.71	7827.21		0.45001	11909.6	12190.1	12245	11918.9	11836	12361.4		0.45001	15722.7	15572.9	15838.9	15725.1	15844.8	15246.4
0.55264	10524.8	11064.4	10723.6	10597.3	10952	10934.3		0.55264	12839	13114.6	13404.2	12839.9	13232.6	12920.1		0.55264	0.55264	0.55264	7741.38	7579.41	7801.47	7767.49	7575.96	7823.51		0.55264	11782.3	11327.8	12233.4	11904.3	11824.8	12346.8		0.55264	15285.6	16202.3	14285.9	15672.2	15780	15165.4
0.65623	10601.5	10957.2	10532.5	10591.6	10945.8	10928.2		0.65623	12384.8	14141.8	12670.1	12699.8	12906.3	12561.9		0.65623	0.65623	0.65623	7725.24	7453.38	7823.28	7762.81	7570.96	7818.72		0.65623	12078.5	11492.3	12015.4	11876.6	11804.6	12316.8		0.65623	15627	15529	14308.6	15551.5	15622.8	14973.3
0.76078	10627.8	10674	10967.3	10583.8	10936	10917.5		0.76078	12441.8	10855.2	11374.1	12090.7	11881	11426.8		0.76078	0.76078	0.76078	7802.35	7827.92	7857.83	7756.69	7563.6	7812.11		0.76078	11673.9	11717	12373.4	11801.2	11750.9	12215.1		0.76078	14754.7	14824.8	14082	15140.4	15028.4	14309.8
0.86629	8244.65	8654.86	7577.72	8309.36	8655	7574.88		0.86629	8786.45	9965	8445.08	9007.01	9111.8	8496.53		0.86629	0.86629	0.86629	7798.22	7730.29	7834.15	7747.39	7545.99	7798.55		0.86629	11187.8	11337.1	10820.5	11297.6	11321.4	10837.9		0.86629	12694.8	11554.7	11408	12516.1	11416.1	11063.5
0.97275	4970.91		5616.72	5153.31	5660.84	5750.1		0.97275	6233.84	6144.83	5929.3	5874.44	6379.58	5792.26		0.97275	0.97275	0.97275	7916.33	7059.24	7240.57	7717.61	6918.92	7205.17		0.97275	6824.77	6428.32	5456.2	6728.53	6417.42	5444.48		0.97275	5864.22	5422.71	5365.32	5942.03	5564.51	5604.5
1.08017	5101.99	5356.62	5621.62	4955.33	5407.88	5469.37		1.08017	4725.79	5039.95	4506.36	4930.76	5216.67	4660.96		1.08017	1.08017	1.08017	6390.55	4385.48	4677.62	6462.99	4658.56	4704.19		1.08017	3674.67	4125.97	4294.1	4161.97	4244.62	4395.47		1.08017	3891.16	4257.35	3803.83	3929.71	4142.46	3907.02
1.18855	4910.32	5054.16	5196.58	4764.12	5153.03	5188.51		1.18855	4248.61	4499.35	4295.64	4423.42	4634.74	4111		1.18855	1.18855	1.18855	4611.69	4734.01	4230.1	4843.8	4358.64	4399.22		1.18855	4229.58	4016.22	4039.74	3836.57	3947.13	4055.91		1.18855	3754.14	4085.96	3804.63	3558.86	3800.97	3514.1
1.29789	4757.86	5013.88	5029.94	4578.4	4895	4908.68		1.29789	4075.03	4182.8	3804.37	4030.05	4211.76	3743.02		1.29789	1.29789	1.29789	4541.84	4048.57	4198.34	4521.42	4111.98	4153.86		1.29789	3798.14	3811.01	3932.81	3638.86	3728.74	3777.08		1.29789	3431.06	3589.94	3801.82	3408.98	3630.97	3356.38
1.40818	4341.51	4893.31	4521.33	4398.16	4635.51	4631.79		1.40818	3668.26	3872.22	3455.48	3694.18	3844.97	3452.74		1.40818	1.40818	1.40818	4479.02	4159.37	4155.97	4228.64	3853.52	3914.89		1.40818	3131.55	3632.74	3665.09	3451.06	3524.23	3521.38		1.40818	3455.25	3423.35	3437.14	3312.68	3508.93	3263.16
1.51943	4019.99	4436.3	4393.73	4223.43	4376.58	4359.76		1.51943	3340.65	3610.11	2890.35	3398.18	3506.48	3206.09		1.51943	1.51943	1.51943	4025.75	3653.79	3770.21	3946.48	3583.59	3681.62		1.51943	3727.54	3353.67	3136.69	3257.13	3325.4	3282.14		1.51943	3280.7	3319.05	2495.15	3234.9	3405.97	3193.63
1.63164	4078.31	3816.95	3976.76	4054.2	4120.21	4094.35		1.63164	3254.36	3373.62	2815.39	3133.77	3188.71	2988.9		1.63164	1.63164	1.63164	3837.53	3276.44	3587.94	3674.93	3306.24	3455.05		1.63164	3183.6	2842.34	3233.43	3054.33	3131.08	3057.54		1.63164	2865.51	3062.67	2811.29	3164.88	3312.6	3134.35
1.74481	3862.86	3917.47	3780.71	3890.49	3868.36	3837.11		1.74481	3035.61	2939.69	2820	2895.88	2890.42	2794.02		1.74481	1.74481	1.74481	3453.81	2852.96	3220.62	3415.15	3026.74	3236.25		1.74481	2563.76	2956.38	2663.97	2843.7	2941.64	2846.84		1.74481	2866.7	3151.79	2983.9	3098.43	3224.94	3079.91
1.85893	3665.59	3596.52	3670.71	3732.26	3622.82	3589.36		1.85893	2789.64	2510.01	2704.74	2680.84	2612.27	2617.18		1.85893	1.85893	1.85893	3076.4	2716.32	2882.6	3168.22	2750.77	3026.2		1.85893	2317.27	2776.54	2305	2627.97	2757.87	2649.57		1.85893	3026.36	2915.04	3351.44	3033.7	3141.18	3027.81
1.97401	3375.26	2996.55	3352.48	3579.48	3385.18	3352.16		1.97401	2450.84	2378.15	2520.21	2485.79	2355.1	2455.56		1.97401	1.97401	1.97401	2815.87	1997.04	2698.07	2934.91	2483.75	2825.62		1.97401	2205.25	2670.83	2645.87	2410.79	2580.57	2465.27		1.97401	2804.72	3302.13	3227.34	2969.79	3060.37	2976.76
2.09005	3705.78	3552.05	3153.62	3432.06	3156.75	3126.26		2.09005	2147.42	2019.32	2453.68	2308.37	2119.38	2307.1		2.09005	2.09005	2.09005	2608.86	2315.48	2544.24	2715.66	2230.33	2635.06		2.09005	2589.33	2395.61	2422.49	2196.18	2410.49	2293.43		2.09005	3275.14	3198.36	2776.56	2906.22	2981.95	2926.08
K								K								K										K								K
9.85E8 +/- 0 M-1								5.09E6 +/- 6.18E6 M-1								4.16E8 +/- 0 M-1										1.91E8 +/- 2.93E8 M-1								4.99E7 +/-5.01E8 M-1
6.92E8 +/- 0 M-1								8.69E6 +/- 1.74E7 M-1								7.85E8 +/- 0 M-1										1.50E8 +/- 2.22E8 M-1								1.46E7 +/-3.78E8 M-1
9.37E8 +/- 4.48E8 M-1								6.15E6 +/- 8.16E6 M-1								6.96E8 +/- 0 M-1										8.48E7 +/- 9.36E7 M-1								4.42E7 +/-8.96E8 M-1
Average Kd								Average Kd								Average Kd										Average Kd								Average Kd
1.0 +/- 1.3 nM								158 +/- 40.9 nM								1.7 +/- 0.6 nM										7.7 +/- 3.4 nM								37.1 +/- 27.3 nM

## Sheet: Figure 4_c-k
Fugure 4c_yTBPc(500uM)_Kap114p(Y370A) (50uM)_Triplicate								Fugure 4d_yTBPc (N91A) (500uM)_Kap114p (50uM)_Triplicate										Fugure 4e_yTBPc (N91A) (500uM)_Kap114p(Y370A) (50uM)_Triplicate										Fugure 4f_yTBPc (K145A) (500uM)_Kap114p (50uM)_Triplicate										Fugure 4g_yTBPc (500uM)_Kap114p (Q597A) (50uM)_Triplicate										Fugure 4h_yTBPc (R141A) (500uM)_Kap114p (50uM)_Triplicate
XMt	NDH (Purple)	NDH2 (Blue)	NDH3 (Cyan)	Fit (Purple)	Fit2 (Blue)	Fit3 (Cyan)		XMt	XMt2	XMt3	NDH (Purple)	NDH2 (Blue)	NDH3 (Cyan)	Fit (Purple)	Fit2 (Blue)	Fit3 (Cyan)		XMt	XMt2	XMt3	NDH (Purple)	NDH2 (Blue)	NDH3 (Cyan)	Fit (Purple)	Fit2 (Blue)	Fit3 (Cyan)		XMt	XMt2	XMt3	NDH (Purple)	NDH2 (Blue)	NDH3 (Cyan)	Fit (Purple)	Fit2 (Blue)	Fit3 (Cyan)		XMt	XMt2	XMt3	NDH (Purple)	NDH2 (Blue)	NDH3 (Cyan)	Fit (Purple)	Fit2 (Blue)	Fit3 (Cyan)		XMt	NDH (Purple)
0.14785	12475.1	12073.8	12407.3	12138.1	11940.9	12219.7		0.14785	0.14785	0.14785	6163.72	5850.05	5802.88	5902.34	5651.43	5618.09		0.14785	0.14785	0.14785	15895.3	16894.2	16214.3	15491.7	16369.9	15655.1		0.14785	0.14785	0.14785	17563	16683	16080.9	17543.8	16740.7	15924.6		0.14785	0.14785	0.14785	5628.9	5580.69	5467.11	5588.5	5536.65	5567.74		0.14785	11116.2
0.24761	12470	11923.7	12349.8	12134	11934.6	12215.2		0.24761	0.24761	0.24761	5190.6	5767.65	5587.14	5900.83	5650.01	5616.45		0.24761	0.24761	0.24761	15607.4	16434.5	15798.4	15412.5	16316	15578.7		0.24761	0.24761	0.24761	17574.6	16783.4	15923.8	17499.7	16686.6	15852		0.24761	0.24761	0.24761	5544.68	5552.09	5509.31	5587.54	5535.58	5566.67		0.24761	10878
0.34833	12093.2	11865.7	12297	12127.1	11923.1	12208.1		0.34833	0.34833	0.34833	6104.29	5667.16	5660.88	5898.45	5647.77	5613.89		0.34833	0.34833	0.34833	15494.9	16167.1	15420.9	15316	16241.7	15479.6		0.34833	0.34833	0.34833	17376.2	16570.5	15559.1	17420.6	16595.9	15736.6		0.34833	0.34833	0.34833	5464.75	5600.9	5595.5	5585.97	5533.84	5564.93		0.34833	10701.5
0.45001	11751	11804.4	12132.2	12115.4	11899.1	12196.7		0.45001	0.45001	0.45001	6012.35	5446.66	5577.53	5894.96	5644.51	5610.13		0.45001	0.45001	0.45001	14958.9	15898.9	14998.9	15198.1	16136.9	15350.3		0.45001	0.45001	0.45001	17268.2	16490.7	15459.9	17261.8	16432.1	15542.7		0.45001	0.45001	0.45001	5514.4	5552.91	5533.62	5583.73	5531.28	5562.38		0.45001	10657.8
0.55264	11877.8	11871.9	12065.5	12092.7	11828.8	12177.7		0.55264	0.55264	0.55264	5942.95	5609.18	5587.12	5889.85	5639.8	5604.61		0.55264	0.55264	0.55264	14873.1	15673.3	14777.1	15053.6	15985.7	15180.5		0.55264	0.55264	0.55264	16770.3	16001.2	15122.9	16893.4	16108.2	15197.9		0.55264	0.55264	0.55264	5513.15	5512.92	5579.09	5580.66	5527.56	5558.69		0.55264	10547.1
0.65623	11942.1	11329	11945.8	12029.4	11346.5	12139.8		0.65623	0.65623	0.65623	5879.49	5609.73	5525.65	5881.87	5632.62	5595.91		0.65623	0.65623	0.65623	14494.4	15509.2	14729.4	14875.9	15761.4	14957.1		0.65623	0.65623	0.65623	16072	15457.1	14696.6	15982.7	15433.6	14570.4		0.65623	0.65623	0.65623	5591.55	5480.48	5535.45	5576.37	5521.59	5552.85		0.65623	10352.1
0.76078	11619.5	8297.43	11947.6	11596.4	8281.6	12032		0.76078	0.76078	0.76078	5919.6	5549.2	5554.64	5867.05	5619.87	5579.89		0.76078	0.76078	0.76078	14418.3	15361.5	14577.9	14657.3	15421.9	14665		0.76078	0.76078	0.76078	14373.6	14245.9	13552.7	14383.8	14219.6	13535.8		0.76078	0.76078	0.76078	5707.64	5481.31	5662.3	5569.38	5508.21	5540.21		0.76078	10088.4
0.86629	8651.58	6464.87	11457.1	8631.63	6559.51	11413.4		0.86629	0.86629	0.86629	5805.95	5586.01	5510.83	5826.83	5588.5	5539.24		0.86629	0.86629	0.86629	14077.6	14979.5	14199.4	14388.4	14909.5	14289.8		0.86629	0.86629	0.86629	12920.7	12809.9	12210.2	12968.6	12811.8	12265.4		0.86629	0.86629	0.86629	5680.32	5333.06	5518.09	5549.79	5415.36	5461.69		0.86629	9644.16
0.97275	6814.76	6133.37	8640.01	6961.9	6010	8627.63		0.97275	0.97275	0.97275	5585.11	5352.28	5286.57	5553.88	5422.88	5332.34		0.97275	0.97275	0.97275	14007	14558.4	14124.3	14059.6	14177	13825.1		0.97275	0.97275	0.97275	12066.9	11733	11217.9	12084	11762.6	11192.9		0.97275	0.97275	0.97275	4917.18	3846.39	3572.43	4927.74	3808.62	3629.22		0.97275	8822.39
1.08017	6506.18	5496.54	6915.21	6438.57	5568.29	7015.72		1.08017	1.08017	1.08017	3515.1	3936.85	3722.5	3471.41	3803.26	3684.18		1.08017	1.08017	1.08017	13793.9	13296.3	13473.3	13662.6	13256	13279.7		1.08017	1.08017	1.08017	11507.3	11004.9	10389.1	11458.3	11062	10461.5		1.08017	1.08017	1.08017	1997.72	2932.91	2391.5	2438.02	2952.03	2479.5		1.08017	7831.85
1.18855	6163.98	5177.43	6650.05	6010.85	5159.61	6502.95		1.18855	1.18855	1.18855	2516.6	2266.64	2183.93	2419.52	2414.6	2255.03		1.18855	1.18855	1.18855	13832.7	12132.7	12988.2	13192.9	12293.6	12681.7		1.18855	1.18855	1.18855	11002.5	10585.3	10022.1	10937.8	10536.4	9952		1.18855	1.18855	1.18855	1927	2777.67	2326.68	2256.62	2804.02	2361.83		1.18855	6798.08
1.29789	5644.3	4876.46	6107.87	5610.24	4774.14	6113.7		1.29789	1.29789	1.29789	2160.95	2262.42	1994.39	2279.32	2229.96	2055.38		1.29789	1.29789	1.29789	12971.2	11186.5	11851.2	12653.8	11448.6	12069.2		1.29789	1.29789	1.29789	10421.8	10147.5	9554.87	10468	10091.5	9547.43		1.29789	1.29789	1.29789	1985.58	2697.44	2165.42	2190.65	2680.91	2273.62		1.29789	5954.32
1.40818	5228.71	4423.84	5670.63	5228.13	4410.51	5746.3		1.40818	1.40818	1.40818	2130.64	2230.18	2001.52	2203.6	2142.11	1978.74		1.40818	1.40818	1.40818	12050.4	10883.9	10860	12058.4	10776.8	11476.3		1.40818	1.40818	1.40818	10080.4	9801.07	9199.41	10028.8	9687.11	9183.29		1.40818	1.40818	1.40818	2373.75	2681.93	2261.15	2132.18	2564.66	2192.24		1.40818	5483.77
1.51943	4751.96	4033.91	5339.18	4863.64	4068.9	5385.82		1.51943	1.51943	1.51943	2054.84	1972.7	1953.5	2140.58	2070.71	1922.66		1.51943	1.51943	1.51943	10994.9	10376.6	11021.7	11429.4	10252.2	10922.5		1.51943	1.51943	1.51943	9584.49	9180.15	8809.02	9611.44	9305.91	8827.16		1.51943	1.51943	1.51943	2308.11	2438.12	2101.37	2076.37	2452.93	2114.83		1.51943	5174.87
1.63164	4496.65	3694.28	5119.46	4517.37	3749.55	5030.81		1.63164	1.63164	1.63164	2201.78	2189.75	1930.37	2082.38	2005.37	1873.2		1.63164	1.63164	1.63164	10714	9895.56	10608.7	10793.4	9830	10413.7		1.63164	1.63164	1.63164	9149.42	8907.77	8469.31	9212.01	8940.08	8462.42		1.63164	1.63164	1.63164	2130.6	2230.4	2093.69	2022.29	2345.19	2040.58		1.63164	4616.32
1.74481	4161.44	3333.76	4839.53	4190.03	3452.45	4683.02		1.74481	1.74481	1.74481	2067.78	1877.88	1840.48	2026.86	1943.46	1826.83		1.74481	1.74481	1.74481	10110.4	9384.46	9936.3	10174	9474.99	9947.07		1.74481	1.74481	1.74481	8811.37	8546.36	8073.94	8828.4	8585.9	8080.53		1.74481	1.74481	1.74481	2062.01	2141.88	2010.71	1969.61	2241.26	1969.16		1.74481	4449.29
1.85893	3798.63	3168.27	4214.75	3882.1	3177.22	4345.06		1.85893	1.85893	1.85893	1987.25	1825.2	1769.92	1973.24	1884.04	1782.33		1.85893	1.85893	1.85893	9549.87	9127.21	9521.63	9587.25	9164.18	9516.58		1.85893	1.85893	1.85893	8462.59	8273.69	7667.82	8459.42	8241.62	7677.68		1.85893	1.85893	1.85893	1954.81	2211.7	1976.28	1918.19	2141.08	1900.35		1.85893	4199.6
1.97401	3610.62	2979.37	3749.13	3593.74	2923.18	4019.54		1.97401	1.97401	1.97401	1939.28	1832.06	1733.71	1921.14	1826.67	1739.17		1.97401	1.97401	1.97401	8888.7	9171.11	9316.35	9039.82	8883.35	9116.02		1.97401	1.97401	1.97401	8125.7	7918.01	7226.62	8104.31	7906.46	7253.35		1.97401	1.97401	1.97401	2090.14	2032.66	1882.49	1867.97	2044.61	1834.01		1.97401	3817.98
2.09005	3431.41	2754.48	3936.03	3324.79	2689.4	3708.74		2.09005	2.09005	2.09005	1832.3	1750	1708.74	1870.4	1771.14	1697.09		2.09005	2.09005	2.09005	8850.35	8391.87	9019.74	8531.53	8623.75	8740.06		2.09005	2.09005	2.09005	7778.63	7590.5	6837.43	7762.52	7580.13	6809.64		2.09005	2.09005	2.09005	1970.55	2012.65	1815.7	1818.87	1951.82	1770.01		2.09005	3275.97
K								K										K										K										K										K
5.66E7 +/-4.18E7 M-1								3.98E7 +/-0 M-1										8.85E5 +/-3.54E5 M-1										3.51E6 +/-9.37E5 M-1										1.76E8 +/-0 M-1										6.29E6 +/-0 M-1
4.37E7 +/-1.29E7 M-1								4.04E7 +/-0 M-1										6.67E5 +/-0 M-1										3.27E6 +/-1.28E6 M-1										1.42E8 +/-0 M-1										2.64E6 +/-1.46E7 M-1
5.16E7 +/-2.92E7 M-1								2.92E7 +/-8.54E6 M-1										5.18E5 +/-0 M-1										8.16E6 +/-2.50E6 M-1										1.19E8 +/-0 M-1										4.40E6 +/-4.53E6 M-1
Average Kd								Average Kd										Average Kd										Average Kd										Average Kd										Average Kd
20.0 +/- 2.7 nM								28.9 +/- 4.7 nM										1.5 +/- 0.4 mM										237.8 +/- 100.3 nM										7.4 +/- 1.4 nM										255 +/- 112.5 nM
[truncated: 32 more columns]

## Sheet: Figure 5a-5c
Figure 5a_Yeast Spot Assay Triplicate												Figure 5b_Yeast Cell density measured by OD600 nm
												(-His)_1.5M NaCl_30								(-His)_1.5M NaCl_30								(-His)_1.5M NaCl_30								(-His)_1.5M NaCl_30
												TAF1	N=1	N=2	N=3	AVERAGE	STDEV			TAF1/DKap114	N=1	N=2	N=3	AVERAGE	STDEV	TTEST of DKap114 to Control		TAF1/DTAND/DKap114	N=1	N=2	N=3	AVERAGE	STDEV	TTEST of DTAND/DKap114 to Control	TTEST of DTAND/DKap114 to DTAND	TAF1/DTAND	N=1	N=2	N=3	AVERAGE	STDEV
												2023/03/28_14:00	0.163	0.163	0.164	0.163333	0.00057735			2023/03/28_14:00	0.164	0.167	0.174	0.168333	0.0051316	0.168838		2023/03/28_14:00	0.172	0.171	0.177	0.173333	0.00321455	0.0225472	0.67925	2023/03/28_14:00	0.176	0.17	0.169	0.171667	0.00378594
												2023/03/29_14:00	0.549	0.533	0.555	0.545667	0.0113725			2023/03/29_14:00	0.484	0.469	0.445	0.466	0.0196723	0.00371502		2023/03/29_14:00	0.33	0.309	0.308	0.315667	0.0124231	0.00140221	0.0447012	2023/03/29_14:00	0.357	0.368	0.366	0.363667	0.00585947
												2023/03/30_14:00	3.59	3.12	3.405	3.37167	0.236766			2023/03/30_14:00	3.045	3.115	2.98	3.04667	0.0675154	0.0841924		2023/03/30_14:00	1.225	1.175	1.275	1.225	0.05	0.00318972	0.00960389	2023/03/30_14:00	1.84	1.705	1.71	1.75167	0.0765398
												2023/03/31_14:00	3.87	3.8	4.19	3.95333	0.207926			2023/03/31_14:00	3.71	3.66	3.6	3.65667	0.0550757	0.0752589		2023/03/31_14:00	2.83	2.81	2.85	2.83	0.02	0.0093333	0.213291	2023/03/31_14:00	2.84	2.65	2.64	2.71	0.112694
												2023/04/01_14:00	3.64	3.97	3.89	3.83333	0.172143			2023/04/01_14:00	3.52	3.68	3.56	3.58667	0.0832666	0.0891908		2023/04/01_14:00	3.15	3.43	3.19	3.25667	0.151438	0.0118479	0.0676046	2023/04/01_14:00	2.76	2.62	2.82	2.73333	0.102632
												2023/04/02_14:00	3.78	3.69	3.84	3.77	0.0754983			2023/04/02_14:00	3.27	3.36	3.32	3.31667	0.0450925	0.000869963		2023/04/02_14:00	2.94	3.25	2.97	3.05333	0.170978	0.0354282	0.0536545	2023/04/02_14:00	2.52	2.3	2.39	2.40333	0.110604
												2023/04/03_14:00	3.85	3.82	3.97	3.88	0.0793725			2023/04/03_14:00	3.35	3.56	3.38	3.43	0.113578	0.00491224		2023/04/03_14:00	3.06	3.07	2.99	3.04	0.043589	0.00705798	0.0330164	2023/04/03_14:00	2.65	2.34	2.53	2.50667	0.156312
												Figure 5c_Yeast Cell density measured by OD600 nm
												(-His)_1.5M NaCl_37								(-His)_1.5M NaCl_37								(-His)_1.5M NaCl_37								(-His)_1.5M NaCl_37
												TAF1	N=1	N=2	N=3	AVERAGE	STDEV			TAF1/DKap114	N=1	N=2	N=3	AVERAGE	STDEV	TTEST of DKap114 to Control		TAF1/DTAND/DKap114	N=1	N=2	N=3	AVERAGE	STDEV	TTEST of DTAND/DKap114 to Control	TTEST of DTAND/DKap114 to DTAND	TAF1/DTAND	N=1	N=2	N=3	AVERAGE	STDEV
												2023/03/28_14:00	0.165	0.157	0.166	0.162667	0.00493288			2023/03/28_14:00	0.166	0.16	0.164	0.163333	0.00305505	0.851963		2023/03/28_14:00	0.181	0.17	0.174	0.175	0.00556776	0.0339788	0.286254	2023/03/28_14:00	0.174	0.17	0.172	0.172	0.002
												2023/03/29_14:00	0.398	0.388	0.374	0.386667	0.0120554			2023/03/29_14:00	0.331	0.35	0.335	0.338667	0.0100167	0.00606948		2023/03/29_14:00	0.218	0.221	0.225	0.221333	0.00351188	0.00294206	0.876596	2023/03/29_14:00	0.206	0.228	0.227	0.220333	0.0124231
												2023/03/30_14:00	1.93	2.085	1.88	1.965	0.106888			2023/03/30_14:00	1.18	0.99	1.05	1.07333	0.0971253	0.000433265		2023/03/30_14:00	0.191	0.193	0.218	0.200667	0.0150444	0.00146448	0.0710796	2023/03/30_14:00	0.228	0.239	0.233	0.233333	0.00550757
												2023/03/31_14:00	3.09	3.15	2.84	3.02667	0.164418			2023/03/31_14:00	2.28	2.27	1.89	2.14667	0.222336	0.00528647		2023/03/31_14:00	0.189	0.19	0.195	0.191333	0.00321455	0.00116064	0.0182168	2023/03/31_14:00	0.247	0.277	0.255	0.259667	0.0155349
												2023/04/01_14:00	3.13	3.09	3.01	3.07667	0.061101			2023/04/01_14:00	2.23	2.25	1.95	2.14333	0.16773	0.000824005		2023/04/01_14:00	0.205	0.198	0.211	0.204667	0.00650641	0.000172474	0.00488265	2023/04/01_14:00	0.262	0.257	0.282	0.267	0.0132288
												2023/04/02_14:00	3.29	2.88	2.8	2.99	0.262869			2023/04/02_14:00	2.03	1.91	2.1	2.01333	0.0960902	0.00377959		2023/04/02_14:00	0.304	0.256	0.139	0.233	0.0848705	0.00173528	0.586511	2023/04/02_14:00	0.253	0.287	0.248	0.262667	0.0212211
												2023/04/03_14:00	3.4	3.01	2.87	3.09333	0.274651			2023/04/03_14:00	2.19	2.26	2.15	2.2	0.0556776	0.00525404		2023/04/03_14:00	0.274	0.204	0.139	0.205667	0.0675154	0.00175459	0.566389	2023/04/03_14:00	0.228	0.237	0.237	0.234	0.00519615
												(-His)_1.5M NaCl_30			AVERAGE
												Time (day)	TAF1	TAF1/DKap114	TAF1/DTAND/DKap114	TAF1/DTAND
												0	0.163333	0.168333	0.173333	0.171667
												1	0.545667	0.466	0.315667	0.363667
												2	3.37167	3.04667	1.225	1.75167
												3	3.95333	3.65667	2.83	2.71
												4	3.83333	3.58667	3.25667	2.73333
												5	3.77	3.31667	3.05333	2.40333
												6	3.88	3.43	3.04	2.50667
												7
												8
												(-His)_1.5M NaCl_37			AVERAGE
												Time (day)	TAF1	TAF1/DKap114	TAF1/DTAND/DKap114	TAF1/DTAND
												0	0.162667	0.163333	0.175	0.172
												1	0.386667	0.338667	0.221333	0.220333
												2	1.965	1.07333	0.200667	0.233333
												3	3.02667	2.14667	0.191333	0.259667
												4	3.07667	2.14333	0.204667	0.267
												5	2.99	2.01333	0.233	0.262667
												6	3.09333	2.2	0.205667	0.234
												7
												8

## Sheet: Figure 5e
		Raw counts (RPKM)	Raw counts (RPKM)	Raw counts (RPKM)	Raw counts (RPKM)	Raw counts (RPKM)	Raw counts (RPKM)	Raw counts (RPKM)	Fold input DNA	Fold input DNA	Fold input DNA	Fold input DNA	Fold input DNA	Fold input DNA
		Input DNA	Regular	Regular	Regular	NaCl	NaCl	NaCl	Regular	Regular	Regular	NaCl	NaCl	NaCl
GeneID	Annotation/Divergence	Input DNA	Kap114 KO	Kap114 KO+WT	Kap114 KO+mt	NaCl-Kap114 KO	NaCl-Kap114 KO+WT	NaCl-Kap114 KO+mt	Kap114 KO	Kap114 KO+WT	Kap114 KO+mt	NaCl-Kap114 KO	NaCl-Kap114 KO+WT	NaCl-Kap114 KO+mt
YAL001C	TFC3|FUN24|TSV115|YAL001C|-|protein-coding	92.134	190.874	158.47	187.545	172.361	193.416	165.188	2.0717	1.71999	2.03557	1.87076	2.09929	1.79291
YAL013W	DEP1|FUN54|YAL013W|-|protein-coding	89.501	197.308	191.682	203.753	176.67	187.822	162.524	2.20453	2.14167	2.27654	1.97394	2.09855	1.81589
YAL014C	SYN8|SLT2|UIP2|YAL014C|-|protein-coding	85.224	185.513	187.886	193.334	150.098	169.439	156.529	2.17677	2.20461	2.26854	1.76122	1.98816	1.83668
YAL025C	MAK16|-|YAL025C|-|protein-coding	86.869	179.079	148.031	184.072	142.916	155.053	130.552	2.06148	1.70407	2.11896	1.64519	1.78491	1.50286
YAL033W	POP5|FUN53|YAL033W|-|protein-coding	87.198	175.862	166.061	175.968	155.125	159.049	153.199	2.01681	1.90441	2.01803	1.779	1.824	1.75691
YAL041W	CDC24|CLS4|YAL041W|-|protein-coding	84.236	186.585	168.908	186.388	174.516	166.242	157.195	2.21503	2.00518	2.21269	2.07175	1.97353	1.86613
YAL043C	PTA1|FUN39|YAL043C|-|protein-coding	85.882	228.406	221.098	204.911	190.316	198.212	190.499	2.65953	2.57444	2.38596	2.21602	2.30796	2.21815
YAL044C	GCV3|-|YAL044C|-|protein-coding	86.211	221.972	262.851	192.176	157.28	183.026	161.192	2.57475	3.04893	2.22914	1.82436	2.123	1.86974
YAL059W	ECM1|-|YAL059W|-|protein-coding	83.578	178.006	145.185	170.18	158.716	171.038	119.229	2.12982	1.73712	2.03618	1.89902	2.04645	1.42656
YLR256W-A	YLR256W-A|-|YLR256W-A|-|protein-coding	28.627	117.956	103.432	121.557	79.717	82.322	79.264	4.12045	3.61309	4.24624	2.78468	2.87568	2.76885
YDR170W-A	YDR170W-A|-|YDR170W-A|-|protein-coding	27.969	105.088	100.585	105.349	61.763	67.136	58.615	3.7573	3.5963	3.76663	2.20827	2.40037	2.09571
YGR295C	COS6|-|YGR295C|-|protein-coding	33.892	139.403	130.002	136.607	105.571	110.295	99.246	4.11315	3.83577	4.03066	3.11492	3.25431	2.9283
YBL004W	UTP20|-|YBL004W|-|protein-coding	90.159	225.189	194.528	229.222	166.616	203.807	168.519	2.49769	2.15761	2.54242	1.84802	2.26053	1.86913
YBL005W	PDR3|AMY2|TPE2|YBL005W|-|protein-coding	92.463	197.308	193.58	209.541	152.971	167.841	145.206	2.13391	2.09359	2.26621	1.6544	1.81522	1.57042
YNL042W-B	YNL042W-B|-|YNL042W-B|-|protein-coding	48.699	227.333	204.018	250.06	154.407	175.833	146.538	4.66812	4.18937	5.13481	3.17064	3.61061	3.00906
YBR031W	RPL4A|-|YBR031W|-|protein-coding	55.609	248.78	221.098	268.583	178.107	193.416	167.186	4.47374	3.97594	4.82985	3.20284	3.47814	3.00646
YKR059W	TIF1|-|YKR059W|-|protein-coding	60.545	238.057	226.792	269.741	181.697	195.015	167.852	3.9319	3.74584	4.45522	3.00102	3.22099	2.77235
YJL138C	TIF2|-|YJL138C|-|protein-coding	59.558	248.78	216.354	257.006	170.925	188.621	161.858	4.1771	3.63266	4.31522	2.86989	3.16701	2.71765
YBL014C	RRN6|-|YBL014C|-|protein-coding	90.488	184.44	203.069	232.695	160.152	172.636	162.524	2.03828	2.24415	2.57156	1.76987	1.90783	1.79608
YBL024W	NCL1|TRM4|YBL024W|-|protein-coding	92.463	209.104	192.631	224.591	179.543	202.208	177.178	2.26149	2.08333	2.42898	1.94178	2.18691	1.9162
YPL220W	RPL1A|PUB2|SSM1|YPL220W|-|protein-coding	58.571	236.984	203.069	247.745	177.388	199.81	163.19	4.0461	3.46706	4.22982	3.0286	3.41142	2.78619
YBR118W	TEF2|-|YBR118W|-|protein-coding	63.177	274.516	242.923	297.525	192.47	211.799	179.176	4.34519	3.84512	4.70939	3.04652	3.35247	2.8361
YBL032W	HEK2|KHD1|YBL032W|-|protein-coding	75.023	162.994	161.316	179.441	147.225	138.269	142.541	2.17259	2.15022	2.39181	1.9624	1.84302	1.89996
YBL038W	MRPL16|RML16|YBL038W|-|protein-coding	86.54	213.393	190.733	225.749	163.025	176.632	165.188	2.46583	2.20399	2.60861	1.88381	2.04104	1.90881
YDR385W	EFT2|-|YDR385W|-|protein-coding	57.254	260.576	227.741	282.476	178.107	199.011	171.183	4.55123	3.97773	4.93373	3.11082	3.47593	2.98989
YPR080W	TEF1|-|YPR080W|-|protein-coding	61.532	273.444	243.872	295.21	190.316	214.197	178.51	4.44393	3.96334	4.79767	3.09296	3.48107	2.90109
YOR133W	EFT1|-|YOR133W|-|protein-coding	58.242	227.333	215.405	248.903	166.616	180.629	156.529	3.90325	3.69845	4.2736	2.86075	3.10135	2.68756
YBL044W	YBL044W|-|YBL044W|-|protein-coding	87.856	178.006	185.988	179.441	131.425	143.064	150.534	2.02611	2.11696	2.04244	1.49591	1.62839	1.71342
YMR057C	493	72.72	319.554	301.756	340.36	231.969	221.39	211.814	4.39431	4.14956	4.68042	3.18989	3.04442	2.91273
YFL022C	FRS2|-|YFL022C|-|protein-coding	71.074	197.308	160.367	207.226	163.025	187.023	153.865	2.77609	2.25634	2.91564	2.29374	2.63138	2.16486
YBL051C	PIN4|MDT1|YBL051C|-|protein-coding	86.869	196.236	203.069	204.911	160.152	180.629	161.858	2.25899	2.33765	2.35885	1.8436	2.07933	1.86324
YPL240C	HSP82|HSP90|YPL240C|-|protein-coding	77.655	194.091	211.609	203.753	162.307	189.42	174.513	2.4994	2.72499	2.62382	2.0901	2.43925	2.24729
YGL135W	RPL1B|SSM2|YGL135W|-|protein-coding	59.887	251.997	214.456	274.372	178.107	201.409	169.851	4.20787	3.58101	4.5815	2.97405	3.36315	2.83619
YLL045C	RPL8B|KRB1|SCL41|YLL045C|-|protein-coding	74.365	283.095	253.361	306.787	221.197	242.17	203.821	3.80683	3.40699	4.12542	2.97448	3.25651	2.74082
YBL059C-A	CMC2|-|YBL059C-A|-|protein-coding	90.159	205.887	169.857	163.234	170.207	171.837	158.527	2.2836	1.88397	1.81051	1.88785	1.90593	1.7583
YBL059W	YBL059W|-|YBL059W|-|protein-coding	90.488	213.393	186.937	182.914	182.416	184.625	166.52	2.35825	2.06588	2.02142	2.01591	2.04033	1.84024
YBR073W	RDH54|TID1|YBR073W|-|protein-coding	64.164	140.475	139.491	149.342	130.707	141.466	120.561	2.18931	2.17398	2.3275	2.03708	2.20476	1.87895
YBL071W-A	KTI11|DPH3|YBL071W-A|-|protein-coding	80.617	174.789	164.163	195.649	186.725	195.814	163.856	2.16814	2.03633	2.4269	2.3162	2.42894	2.03252
YBL073W	840	87.527	220.9	200.222	239.641	165.898	180.629	157.195	2.52379	2.28755	2.73791	1.89539	2.06369	1.79596
YKR041W	YKR041W|-|YKR041W|-|protein-coding	61.861	295.962	268.544	312.575	191.034	205.405	184.504	4.78431	4.34109	5.05286	3.08812	3.32043	2.98256
YHR165C	PRP8|DBF3|DNA39|RNA8|SLT21|USA2|YHR165C|-|protein-coding	76.01	158.704	151.827	152.815	153.689	167.042	150.534	2.08794	1.99746	2.01046	2.02196	2.19763	1.98045
YPL263C	KEL3|-|YPL263C|-|protein-coding	78.643	174.789	179.346	181.757	153.689	166.242	141.875	2.22256	2.28051	2.31117	1.95426	2.11388	1.80404
YGR254W	ENO1|HSP48|YGR254W|-|protein-coding	70.745	294.89	266.646	300.999	197.497	212.598	182.506	4.16835	3.76911	4.2547	2.79167	3.00513	2.57977
YBL090W	MRP21|MRP50|YBL090W|-|protein-coding	87.856	195.164	178.397	192.176	152.252	175.034	153.865	2.22141	2.03056	2.1874	1.73297	1.99228	1.75133
YNL103W	MET4|-|YNL103W|-|protein-coding	83.907	202.67	205.915	216.487	154.407	175.833	152.533	2.41541	2.45409	2.58008	1.84022	2.09557	1.81788
YDR340W	329	61.861	257.359	234.383	272.056	180.979	201.409	169.185	4.16028	3.78887	4.39786	2.92558	3.25583	2.73492
YDR261C	EXG2|-|YDR261C|-|protein-coding	72.391	216.61	214.456	194.491	160.152	183.826	149.202	2.99222	2.96247	2.68667	2.21232	2.53935	2.06106
YBR004C	GPI18|-|YBR004C|-|protein-coding	94.108	197.308	190.733	180.599	164.461	176.632	153.865	2.09661	2.02675	1.91906	1.74758	1.87691	1.63498
YBR005W	RCR1|SSH6|YBR005W|-|protein-coding	91.805	188.73	182.193	186.388	161.589	167.042	160.526	2.05577	1.98457	2.03026	1.76013	1.81953	1.74855
YBR007C	DSF2|-|YBR007C|-|protein-coding	90.817	196.236	199.273	186.388	182.416	184.625	161.858	2.16078	2.19423	2.05235	2.00861	2.03293	1.78224
YGR079W	YGR079W|-|YGR079W|-|protein-coding	69.758	264.865	245.77	282.476	204.679	230.981	178.51	3.79691	3.52318	4.04937	2.93413	3.31118	2.55899
YDR426C	329	76.668	200.525	172.703	189.861	177.388	212.598	181.174	2.6155	2.25261	2.4764	2.31372	2.77297	2.3631
YOR204W	DED1|SPP81|YOR204W|-|protein-coding	83.249	276.661	249.566	290.579	226.942	250.163	213.812	3.3233	2.99783	3.49048	2.72606	3.005	2.56834
YBR013C	YBR013C|-|YBR013C|-|protein-coding	91.805	263.793	242.923	288.264	171.643	196.613	163.856	2.87341	2.64608	3.13996	1.86965	2.14164	1.78483
YBR015C	MNN2|CRV4|LDB8|TTP1|YBR015C|-|protein-coding	86.211	178.006	158.47	158.603	160.152	168.64	151.2	2.06477	1.83816	1.83971	1.85767	1.95613	1.75384
YBR016W	YBR016W|-|YBR016W|-|protein-coding	79.63	183.368	205.915	178.284	180.979	188.621	181.174	2.30275	2.5859	2.2389	2.27275	2.36872	2.2752
YBR017C	KAP104|-|YBR017C|-|protein-coding	90.159	186.585	165.112	162.076	152.971	171.038	155.197	2.06951	1.83134	1.79767	1.69668	1.89707	1.72137
YML063W	RPS1B|PLC2|RP10B|YML063W|-|protein-coding	78.972	288.456	260.953	332.256	225.506	249.363	211.148	3.65264	3.30437	4.20726	2.85552	3.15761	2.67371
YJL151C	SNA3|-|YJL151C|-|protein-coding	80.288	318.481	286.574	320.679	236.279	253.36	224.469	3.96673	3.56933	3.99411	2.94289	3.15564	2.7958
YGL255W	ZRT1|-|YGL255W|-|protein-coding	83.907	396.761	356.794	420.24	267.16	266.147	225.801	4.72858	4.25226	5.0084	3.184	3.17193	2.69109
YBR034C	HMT1|HCP1|ODP1|RMT1|YBR034C|-|protein-coding	92.792	251.997	250.515	260.479	198.215	223.788	173.181	2.71572	2.69975	2.80713	2.13612	2.41172	1.86634
YBR035C	PDX3|-|YBR035C|-|protein-coding	84.895	213.393	218.251	213.014	188.161	198.212	179.842	2.51361	2.57083	2.50915	2.2164	2.33479	2.11841
YBR286W	APE3|APY1|YBR286W|-|protein-coding	69.1	190.874	190.733	188.703	159.434	166.242	171.849	2.76229	2.76025	2.73087	2.30729	2.40582	2.48696
YBR038W	CHS2|-|YBR038W|-|protein-coding	83.249	173.717	170.805	159.761	145.071	155.852	143.874	2.08672	2.05174	1.91907	1.74262	1.87212	1.72824
YBR039W	ATP3|-|YBR039W|-|protein-coding	84.236	205.887	164.163	185.23	170.925	172.636	163.19	2.44417	1.94885	2.19894	2.02912	2.04943	1.9373
YGL161C	YIP5|-|YGL161C|-|protein-coding	84.236	178.006	195.477	186.388	137.889	155.852	144.54	2.11318	2.32059	2.21269	1.63694	1.85018	1.71589
YOR203W	497	74.365	231.623	220.149	253.533	186.725	215.795	185.171	3.11468	2.96038	3.40931	2.51093	2.90184	2.49003
YNR046W	TRM112|-|YNR046W|-|protein-coding	76.339	286.311	246.719	277.845	239.151	255.757	219.807	3.75052	3.23189	3.63962	3.13275	3.35028	2.87935
YBR053C	YBR053C|-|YBR053C|-|protein-coding	90.159	202.67	216.354	211.857	178.107	195.814	172.515	2.24792	2.39969	2.34982	1.97548	2.17187	1.91345
YMR058W	FET3|-|YMR058W|-|protein-coding	80.288	345.29	322.633	362.356	250.642	230.182	223.803	4.30064	4.01845	4.5132	3.12179	2.86695	2.7875
YKR045C	YKR045C|-|YKR045C|-|protein-coding	69.758	182.296	169.857	187.545	158.716	168.64	147.87	2.61326	2.43495	2.68851	2.27524	2.4175	2.11976
YBR056W-A	YBR056W-A|-|YBR056W-A|-|protein-coding	84.895	236.984	230.587	253.533	178.825	208.602	171.849	2.7915	2.71614	2.98643	2.10643	2.45718	2.02425
YBR058C-A	TSC3|-|YBR058C-A|-|protein-coding	92.463	201.598	196.426	194.491	171.643	173.435	153.865	2.18031	2.12437	2.10345	1.85634	1.87572	1.66407
YHR040W	BCD1|-|YHR040W|-|protein-coding	81.933	236.984	230.587	245.43	191.752	199.011	177.844	2.89241	2.81434	2.9955	2.34035	2.42895	2.1706
YBR069C	TAT1|TAP1|VAP1|YBR069C|-|protein-coding	93.121	247.708	216.354	246.587	183.852	206.204	175.845	2.66007	2.32336	2.64803	1.97433	2.21437	1.88835
YKR062W	TFA2|-|YKR062W|-|protein-coding	86.211	258.431	225.843	272.056	188.879	207.004	182.506	2.99766	2.61965	3.1557	2.19089	2.40113	2.11697
YPL111W	CAR1|LPH15|YPL111W|-|protein-coding	83.249	271.299	247.668	327.625	190.316	208.602	191.165	3.25889	2.97503	3.93548	2.28611	2.50576	2.2963
YPL222C-A	663	79.63	196.236	188.835	181.757	166.616	189.42	163.856	2.46435	2.37141	2.28252	2.09238	2.37875	2.05772
YDR034C-A	YDR034C-A|-|YDR034C-A|-|protein-coding	83.578	275.588	264.748	280.16	179.543	190.22	163.856	3.29737	3.16768	3.35208	2.14821	2.27596	1.96052
YGR085C	RPL11B|-|YGR085C|-|protein-coding	82.591	315.264	284.676	339.202	239.869	254.958	214.478	3.81717	3.44682	4.10701	2.9043	3.08699	2.59687
YKR086W	PRP16|PRP23|RNA16|YKR086W|-|protein-coding	80.617	169.428	176.499	163.234	155.843	171.837	145.872	2.10164	2.18935	2.02481	1.93313	2.13152	1.80944
YJL048C	UBX6|CUI2|YJL048C|-|protein-coding	79.959	193.019	173.652	178.284	146.507	166.242	143.207	2.41397	2.17176	2.22969	1.83228	2.07909	1.79101
YDR483W	KRE2|MNT1|YDR483W|-|protein-coding	80.946	203.742	204.018	204.911	164.461	175.034	161.192	2.51701	2.52042	2.53145	2.03174	2.16236	1.99135
YPL246C	RBD2|-|YPL246C|-|protein-coding	83.907	226.261	197.375	231.537	160.152	186.223	153.865	2.69657	2.35231	2.75945	1.90868	2.2194	1.83376
YMR251W-A	HOR7|-|YMR251W-A|-|protein-coding	80.946	273.444	260.953	309.102	205.397	250.962	217.809	3.3781	3.22379	3.81862	2.53746	3.10036	2.69079
YLR162W	YLR162W|-|YLR162W|-|protein-coding	72.72	335.639	319.786	354.252	224.07	262.951	210.482	4.6155	4.3975	4.87145	3.08127	3.61594	2.89442
YBR091C	TIM12|MRS5|YBR091C|-|protein-coding	90.159	217.683	206.864	222.276	178.107	195.015	173.181	2.41443	2.29444	2.46538	1.97548	2.16301	1.92084
YDR381C-A	YDR381C-A|-|YDR381C-A|-|protein-coding	80.288	174.789	170.805	156.288	175.234	180.629	164.522	2.17703	2.1274	1.94659	2.18257	2.24976	2.04915
YBR279W	PAF1|-|YBR279W|-|protein-coding	81.275	172.645	168.908	158.603	135.016	140.667	137.879	2.12421	2.07823	1.95144	1.66122	1.73075	1.69645
YML017W	PSP2|MRS15|YML017W|-|protein-coding	84.236	174.789	175.55	177.126	153.689	158.25	139.877	2.07499	2.08403	2.10274	1.8245	1.87865	1.66054
YBR103C-A	329	86.869	279.878	243.872	262.795	197.497	222.988	157.861	3.22184	2.80735	3.02519	2.2735	2.56695	1.81723
YBR076C-A	498	81.275	235.912	261.902	229.222	237.715	238.973	217.142	2.90264	3.22242	2.82033	2.92482	2.9403	2.67169
YIL108W	YIL108W|-|YIL108W|-|protein-coding	83.578	206.959	204.018	203.753	173.798	190.22	167.852	2.47624	2.44105	2.43788	2.07947	2.27596	2.00833
YBR163W	EXO5|DEM1|YBR163W|-|protein-coding	85.553	230.55	239.128	266.268	193.906	213.398	181.84	2.69482	2.79509	3.11232	2.2665	2.49434	2.12547
YPR062W	FCY1|-|YPR062W|-|protein-coding	82.262	213.393	215.405	267.426	167.334	194.216	167.186	2.59407	2.61852	3.25091	2.03416	2.36094	2.03236
YGL224C	SDT1|SSM1|YGL224C|-|protein-coding	83.578	210.176	214.456	213.014	196.061	210.201	185.837	2.51473	2.56594	2.54869	2.34584	2.51503	2.22352
YBR111W-A	SUS1|-|YBR111W-A|-|protein-coding	98.056	197.308	187.886	179.441	155.125	167.841	154.531	2.0122	1.91611	1.82998	1.582	1.71169	1.57595
YBR115C	LYS2|-|YBR115C|-|protein-coding	86.211	262.72	267.595	191.018	163.743	156.651	143.207	3.04741	3.10395	2.2157	1.89933	1.81707	1.66112
YKL082C	RRP14|-|YKL082C|-|protein-coding	88.514	245.563	204.018	243.114	198.215	202.208	176.511	2.77428	2.30492	2.74662	2.23936	2.28447	1.99416
YMR121C	RPL15B|-|YMR121C|-|protein-coding	80.946	193.019	206.864	225.749	184.57	192.617	179.176	2.38454	2.55558	2.78888	2.28016	2.37957	2.21353
YBR122C	MRPL36|-|YBR122C|-|protein-coding	91.146	215.538	185.039	217.645	169.489	184.625	164.522	2.36476	2.03014	2.38787	1.85953	2.0256	1.80504
YMR019W	STB4|-|YMR019W|-|protein-coding	94.108	246.635	297.012	258.164	210.424	225.386	205.153	2.62077	3.15608	2.74327	2.23598	2.39497	2.17997
YDR445C	993	67.455	325.988	286.574	341.518	199.652	230.981	195.162	4.83267	4.24837	5.0629	2.95978	3.42422	2.89322
YNL206C	RTT106|-|YNL206C|-|protein-coding	89.501	180.151	190.733	207.226	168.052	180.629	171.849	2.01284	2.13107	2.31535	1.87765	2.01818	1.92008
YOL145C	CTR9|CDP1|YOL145C|-|protein-coding	85.224	184.44	185.988	219.96	164.461	175.034	149.868	2.16418	2.18234	2.58096	1.92975	2.05381	1.75852
YMR203W	TOM40|ISP42|MOM38|YMR203W|-|protein-coding	84.236	226.261	210.66	235.01	186.725	203.807	181.174	2.68604	2.50083	2.7899	2.21669	2.41948	2.15079
YBR133C	HSL7|-|YBR133C|-|protein-coding	81.604	164.066	169.857	177.126	162.307	182.227	152.533	2.01051	2.08148	2.17056	1.98896	2.23306	1.86919
YAL036C	RBG1|FUN11|YAL036C|-|protein-coding	82.591	240.201	218.251	262.795	206.833	219.791	187.169	2.90832	2.64255	3.18188	2.5043	2.6612	2.26622
YBR141W-A	493	81.933	172.645	192.631	188.703	152.971	170.238	165.854	2.10715	2.35108	2.30314	1.86703	2.07777	2.02426
YJR045C	SSC1|ENS1|YJR045C|-|protein-coding	79.63	274.516	257.157	302.156	209.706	226.185	209.149	3.44739	3.2294	3.7945	2.6335	2.84045	2.62651
YNL030W	HHF2|-|YNL030W|-|protein-coding	69.429	303.469	267.595	324.152	212.579	237.375	199.158	4.37093	3.85423	4.66883	3.06182	3.41896	2.86851
YBR146W	MRPS9|-|YBR146W|-|protein-coding	90.488	193.019	190.733	215.33	170.207	178.231	178.51	2.13309	2.10783	2.37965	1.88099	1.96966	1.97275
YPR159C-A	YPR159C-A|-|YPR159C-A|-|protein-coding	75.681	342.073	309.348	363.514	224.788	243.769	210.482	4.51993	4.08753	4.80324	2.9702	3.22101	2.78117
YMR241W	YHM2|-|YMR241W|-|protein-coding	90.488	247.708	228.69	246.587	196.779	211	189.167	2.73747	2.5273	2.72508	2.17464	2.3318	2.09052
YBR158W	AMN1|CST13|ICS4|YBR158W|-|protein-coding	89.83	204.815	206.864	236.168	137.171	147.86	133.216	2.28003	2.30284	2.62905	1.52701	1.646	1.48298
YDR479C	PEX29|-|YDR479C|-|protein-coding	81.275	167.283	185.988	175.968	147.225	149.458	149.868	2.05823	2.28838	2.16509	1.81144	1.83892	1.84396
YBR162C	TOS1|-|YBR162C|-|protein-coding	87.527	185.513	191.682	204.911	183.852	198.212	179.176	2.11949	2.18998	2.34112	2.10052	2.26458	2.04709
YIL153W	RRD1|YPA1|YIL153W|-|protein-coding	81.604	183.368	184.09	180.599	149.38	163.845	153.865	2.24705	2.25589	2.21311	1.83055	2.00781	1.88551
YBR164C	ARL1|DLP2|YBR164C|-|protein-coding	88.514	197.308	180.295	196.807	142.198	167.042	153.865	2.22912	2.03691	2.22346	1.6065	1.88718	1.73831
YBR165W	UBS1|-|YBR165W|-|protein-coding	88.514	213.393	194.528	210.699	163.025	173.435	157.861	2.41084	2.19771	2.3804	1.8418	1.95941	1.78346
YBR170C	NPL4|HRD4|YBR170C|-|protein-coding	79.959	168.355	187.886	188.703	181.697	191.019	174.513	2.10552	2.34978	2.36	2.27238	2.38896	2.18253
YBR171W	SEC66|HSS1|KAR7|SEC71|YBR171W|-|protein-coding	84.236	175.862	196.426	187.545	173.079	186.223	188.501	2.08773	2.33185	2.22642	2.05469	2.21073	2.23777
YPR051W	MAK3|NAA30|YPR051W|-|protein-coding	88.185	227.333	231.536	218.803	206.833	216.594	185.837	2.57791	2.62557	2.48118	2.34544	2.45613	2.10735
YOR197W	MCA1|YCA1|YOR197W|-|protein-coding	79.301	212.321	197.375	200.28	164.461	190.22	159.193	2.67741	2.48893	2.52557	2.07388	2.39871	2.00745
YPR034W	ARP7|RSC11|SWP61|YPR034W|-|protein-coding	86.54	205.887	205.915	228.064	170.207	183.826	169.851	2.3791	2.37942	2.63536	1.9668	2.12417	1.96269
YLR279W	1545	82.591	267.01	260.953	282.476	209.706	222.988	186.503	3.23292	3.15958	3.42018	2.53909	2.69991	2.25815
YOR259C	RPT4|CRL13|PCS1|SUG2|YOR259C|-|protein-coding	87.856	227.333	231.536	247.745	202.524	213.398	198.492	2.58756	2.6354	2.8199	2.30518	2.42895	2.25929
YLR141W	RRN5|-|YLR141W|-|protein-coding	84.895	275.588	255.259	265.11	178.825	214.197	181.84	3.24622	3.00676	3.1228	2.10643	2.52308	2.14194
YBR009C	HHF1|-|YBR009C|-|protein-coding	69.429	287.384	267.595	309.102	206.115	228.583	195.828	4.13925	3.85423	4.45206	2.96872	3.29233	2.82055
YBR190W	1274	91.146	230.55	202.12	239.641	184.57	201.409	179.842	2.52946	2.21754	2.6292	2.02499	2.20974	1.97312
YLR287C-A	RPS30A|-|YLR287C-A|-|protein-coding	86.54	310.975	282.778	327.625	247.051	266.947	227.134	3.59343	3.2676	3.78582	2.85476	3.08467	2.62461
YBR195C	MSI1|CAC3|YBR195C|-|protein-coding	93.779	225.189	207.813	231.537	188.161	176.632	167.186	2.40127	2.21599	2.46896	2.00643	1.88349	1.78277
YBR290W	BSD2|-|YBR290W|-|protein-coding	82.92	169.428	192.631	194.491	165.898	171.837	155.863	2.04327	2.32309	2.34553	2.0007	2.07232	1.87968
YLR357W	RSC2|-|YLR357W|-|protein-coding	86.54	182.296	194.528	188.703	157.28	149.458	151.866	2.10649	2.24784	2.18053	1.81743	1.72704	1.75486
YBR196C-B	YBR196C-B|-|YBR196C-B|-|protein-coding	92.134	232.695	193.58	189.861	186.006	218.992	175.179	2.52561	2.10107	2.06071	2.01886	2.37689	1.90135
YBR198C	TAF5|TAF90|YBR198C|-|protein-coding	83.907	175.862	200.222	181.757	166.616	181.428	151.866	2.09592	2.38624	2.16617	1.98572	2.16225	1.80993
YBL039C	URA7|-|YBL039C|-|protein-coding	83.249	233.767	209.711	238.483	180.261	187.822	166.52	2.80805	2.51908	2.8647	2.16532	2.25615	2.00026
YBR205W	KTR3|-|YBR205W|-|protein-coding	87.856	189.802	188.835	180.599	152.971	154.254	145.206	2.16038	2.14937	2.05563	1.74116	1.75576	1.65277
YBR207W	FTH1|-|YBR207W|-|protein-coding	83.578	235.912	241.974	261.637	171.643	167.042	161.192	2.82266	2.89519	3.13045	2.05369	1.99864	1.92864
YPR082C	DIB1|SNU16|YPR082C|-|protein-coding	87.856	229.478	225.843	238.483	177.388	182.227	167.852	2.61198	2.5706	2.71448	2.01908	2.07416	1.91054
YBR159W	IFA38|-|YBR159W|-|protein-coding	84.236	199.453	185.039	175.968	164.461	165.443	155.863	2.36779	2.19667	2.08899	1.95238	1.96404	1.85031
YKR035W-A	DID2|CHM1|FTI1|VPL30|VPS46|YKR035W-A|-|protein-coding	88.843	178.006	185.988	178.284	135.734	143.064	141.209	2.0036	2.09345	2.00673	1.5278	1.6103	1.58942
YBR106W	PHO88|SND3|YBR106W|-|protein-coding	83.907	248.78	227.741	265.11	198.934	221.39	199.824	2.96495	2.71421	3.15957	2.37089	2.63852	2.38149
YDR012W	RPL4B|-|YDR012W|-|protein-coding	68.771	258.431	244.821	280.16	183.134	203.007	172.515	3.75785	3.55995	4.07381	2.66295	2.95193	2.50854
YOR235W	IRC13|-|YOR235W|-|protein-coding	77.326	331.349	291.318	344.991	237.715	274.939	233.128	4.28509	3.7674	4.46151	3.07419	3.55558	3.01487
YBR230W-A	YBR230W-A|-|YBR230W-A|-|protein-coding	74.694	164.066	159.418	171.338	164.461	190.22	179.842	2.19651	2.13428	2.29387	2.2018	2.54666	2.40772
YBR243C	ALG7|TUR1|YBR243C|-|protein-coding	83.249	173.717	167.01	184.072	155.843	173.435	155.197	2.08672	2.00615	2.2111	1.87201	2.08333	1.86425
YBR245C	ISW1|SGN2|YBR245C|-|protein-coding	84.565	184.44	183.141	170.18	154.407	159.848	148.536	2.18104	2.16568	2.01242	1.8259	1.89024	1.75647
YBR246W	RRT2|DPH7|ERE1|YBR246W|-|protein-coding	84.236	176.934	175.55	163.234	145.789	151.057	137.879	2.10046	2.08403	1.93782	1.73072	1.79326	1.63682
YBR248C	HIS7|-|YBR248C|-|protein-coding	91.475	216.61	188.835	206.068	147.943	170.238	137.879	2.36797	2.06433	2.25272	1.61731	1.86103	1.50729
YDR432W	NPL3|MTR13|MTS1|NAB1|NOP3|YDR432W|-|protein-coding	80.288	297.035	280.88	310.26	217.606	230.981	211.148	3.69962	3.49841	3.86434	2.71032	2.87691	2.62988
YBR252W	DUT1|-|YBR252W|-|protein-coding	82.262	172.645	180.295	177.126	159.434	169.439	166.52	2.09872	2.19172	2.15319	1.93812	2.05975	2.02426
YDR299W	BFR2|-|YDR299W|-|protein-coding	93.45	220.9	198.324	214.172	181.697	209.401	179.842	2.36383	2.12225	2.29184	1.94432	2.24078	1.92447
YOR172W	YRM1|-|YOR172W|-|protein-coding	85.882	211.249	210.66	209.541	174.516	186.223	165.854	2.45976	2.4529	2.43987	2.03204	2.16836	1.93118
YBR268W	MRPL37|-|YBR268W|-|protein-coding	77.985	209.104	199.273	207.226	165.898	159.848	163.19	2.68134	2.55527	2.65725	2.12731	2.04973	2.09258
YBR278W	DPB3|-|YBR278W|-|protein-coding	80.617	180.151	210.66	181.757	155.125	163.045	154.531	2.23465	2.6131	2.25457	1.92422	2.02246	1.91685
YOR244W	ESA1|KAT5|TAS1|YOR244W|-|protein-coding	92.134	210.176	199.273	203.753	175.952	180.629	164.522	2.2812	2.16286	2.21149	1.90974	1.9605	1.78568
YBR282W	MRPL27|-|YBR282W|-|protein-coding	85.553	174.789	175.55	185.23	160.87	175.034	150.534	2.04305	2.05194	2.16509	1.88035	2.04591	1.75954
YOR078W	BUD21|UTP16|YOR29-29|YOR078W|-|protein-coding	89.501	253.069	214.456	252.376	189.597	207.803	165.188	2.82755	2.39613	2.81981	2.11838	2.3218	1.84566
YBR287W	YBR287W|-|YBR287W|-|protein-coding	84.895	185.513	184.09	182.914	158.716	170.238	151.2	2.18521	2.16844	2.15459	1.86956	2.00528	1.78102
YBR288C	APM3|YKS6|YBR288C|-|protein-coding	82.591	183.368	172.703	162.076	158.716	156.651	160.526	2.22019	2.09106	1.96239	1.92171	1.89671	1.94363
YPR024W	YME1|OSD1|YTA11|YPR024W|-|protein-coding	88.185	189.802	181.244	181.757	147.943	173.435	147.87	2.15232	2.05527	2.06109	1.67764	1.96672	1.67682
YLL029W	FRA1|-|YLL029W|-|protein-coding	78.314	204.815	214.456	216.487	157.998	151.856	151.866	2.61531	2.73841	2.76435	2.01749	1.93907	1.93919
YBR292C	YBR292C|-|YBR292C|-|protein-coding	88.185	217.683	234.383	181.757	179.543	198.212	167.186	2.46848	2.65786	2.06109	2.03598	2.24768	1.89586
YPL178W	CBC2|CBP20|MUD13|SAE1|YPL178W|-|protein-coding	90.817	220.9	219.2	199.122	175.952	190.22	168.519	2.43236	2.41365	2.19256	1.93743	2.09454	1.85559
YCL002C	YCL002C|-|YCL002C|-|protein-coding	91.805	194.091	191.682	188.703	171.643	219.791	161.858	2.11417	2.08793	2.05548	1.86965	2.39411	1.76306
YOL108C	INO4|-|YOL108C|-|protein-coding	97.069	257.359	261.902	228.064	174.516	209.401	179.176	2.6513	2.6981	2.3495	1.79786	2.15724	1.84586
YBL074C	AAR2|-|YBL074C|-|protein-coding	80.617	268.082	236.281	276.687	197.497	212.598	186.503	3.32538	2.93091	3.43212	2.44982	2.63714	2.31345
YGR222W	PET54|-|YGR222W|-|protein-coding	88.514	287.384	260.953	310.26	227.66	243.769	213.146	3.24676	2.94816	3.50521	2.57202	2.75402	2.40805
YCL009C	ILV6|-|YCL009C|-|protein-coding	79.63	262.72	251.464	279.002	184.57	239.773	169.185	3.29926	3.15791	3.50373	2.31785	3.01109	2.12464
YFR036W	CDC26|HIT3|SCD26|YFR036W|-|protein-coding	76.668	322.771	300.807	341.518	199.652	214.996	189.833	4.20998	3.9235	4.45451	2.60411	2.80425	2.47604
YCL011C	GBP2|RLF6|YCL011C|-|protein-coding	92.134	215.538	200.222	218.803	175.952	230.182	166.52	2.3394	2.17316	2.37483	1.90974	2.49834	1.80737
YBL102W	SFT2|-|YBL102W|-|protein-coding	66.139	181.223	171.754	187.545	143.634	148.659	133.882	2.74003	2.59686	2.83562	2.1717	2.24768	2.02425
YLR389C	STE23|-|YLR389C|-|protein-coding	89.501	208.032	197.375	226.907	164.461	164.644	155.863	2.32435	2.20528	2.53525	1.83753	1.83958	1.74147
YHR135C	YCK1|CKI2|YHR135C|-|protein-coding	83.249	168.355	183.141	192.176	138.607	163.045	141.875	2.02231	2.19992	2.30845	1.66497	1.95852	1.70422
YCL034W	LSB5|-|YCL034W|-|protein-coding	88.514	226.261	224.894	221.118	175.952	214.197	178.51	2.55622	2.54077	2.49811	1.98784	2.41992	2.01674
YOL092W	YPQ1|-|YOL092W|-|protein-coding	88.185	179.079	176.499	178.284	158.716	166.242	147.87	2.03072	2.00146	2.0217	1.79981	1.88515	1.67682
YCL036W	GFD2|YCD6|YCL036W|-|protein-coding	86.54	249.852	204.967	258.164	212.579	236.576	186.503	2.88713	2.36847	2.98318	2.45642	2.73372	2.15511
YDL173W	PAR32|-|YDL173W|-|protein-coding	76.997	224.116	222.996	209.541	180.261	185.424	161.858	2.91071	2.89616	2.72142	2.34114	2.4082	2.10213
YNR052C	POP2|CAF1|YNR052C|-|protein-coding	76.997	182.296	188.835	192.176	165.18	178.231	149.868	2.36757	2.4525	2.49589	2.14528	2.31478	1.94641
YMR262W	YMR262W|-|YMR262W|-|protein-coding	85.224	185.513	184.09	171.338	132.862	149.458	137.879	2.17677	2.16007	2.01044	1.55897	1.75371	1.61784
YDR320C-A	DAD4|HSK2|YDR320C-A|-|protein-coding	79.959	259.503	245.77	262.795	208.27	220.591	189.167	3.24545	3.0737	3.28662	2.60471	2.7588	2.3658
YCL045C	EMC1|-|YCL045C|-|protein-coding	85.882	174.789	169.857	164.391	166.616	212.598	176.511	2.03522	1.9778	1.91415	1.94006	2.47547	2.05527
YCL049C	YCL049C|-|YCL049C|-|protein-coding	92.134	206.959	215.405	179.441	151.534	190.22	156.529	2.24628	2.33795	1.94761	1.64471	2.0646	1.69893
YNL134C	YNL134C|-|YNL134C|-|protein-coding	83.249	201.598	179.346	201.437	201.088	200.61	176.511	2.42163	2.15433	2.41969	2.4155	2.40976	2.12028
YCL054W	SPB1|-|YCL054W|-|protein-coding	93.45	233.767	224.894	246.587	198.934	240.572	185.837	2.50152	2.40657	2.63871	2.12877	2.57434	1.98862
YPR191W	QCR2|COR2|UCR2|YPR191W|-|protein-coding	81.604	191.947	187.886	208.384	165.898	171.038	169.185	2.35218	2.30241	2.5536	2.03296	2.09595	2.07324
YML102W	CAC2|-|YML102W|-|protein-coding	74.036	251.997	238.179	241.956	188.879	207.803	179.176	3.40371	3.21707	3.26809	2.55118	2.80678	2.42012
YGR234W	YHB1|YHB4|YGR234W|-|protein-coding	78.972	244.491	230.587	223.434	147.943	158.25	92.585	3.09592	2.91986	2.82928	1.87336	2.00387	1.17238
YCR003W	MRPL32|-|YCR003W|-|protein-coding	89.501	216.61	209.711	222.276	187.443	226.185	179.842	2.4202	2.34311	2.4835	2.09431	2.52718	2.00939
YMR122W-A	YMR122W-A|-|YMR122W-A|-|protein-coding	85.553	255.214	235.332	259.322	249.924	269.344	235.793	2.98311	2.75072	3.03113	2.92128	3.14827	2.7561
YCR006C	YCR006C|-|YCR006C|-|protein-coding	89.172	320.626	334.969	274.372	183.852	252.56	187.835	3.59559	3.75644	3.07689	2.06177	2.83228	2.10643
YDR399W	HPT1|BRA6|YDR399W|-|protein-coding	85.224	300.252	272.34	319.521	216.17	234.178	189.833	3.52309	3.19558	3.74919	2.53649	2.74779	2.22746
YNL096C	RPS7B|-|YNL096C|-|protein-coding	86.869	272.371	244.821	297.525	226.942	249.363	216.476	3.13542	2.81828	3.42498	2.61246	2.87056	2.49198
YBL003C	HTA2|H2A2|YBL003C|-|protein-coding	81.604	288.456	259.055	305.629	229.097	244.568	217.142	3.53483	3.17454	3.74527	2.80742	2.99701	2.66092
YCR015C	CTO1|-|YCR015C|-|protein-coding	82.591	245.563	212.558	231.537	194.625	246.966	181.174	2.97324	2.57362	2.80342	2.35649	2.99023	2.19363
YCR017C	CWH43|-|YCR017C|-|protein-coding	82.591	188.73	205.915	207.226	172.361	218.193	159.859	2.28512	2.49319	2.50906	2.08692	2.64185	1.93555
YDR390C	UBA2|UAL1|YDR390C|-|protein-coding	84.565	289.528	244.821	307.945	192.47	215.795	176.511	3.42373	2.89506	3.64152	2.276	2.55182	2.08728
YCR020W-B	HTL1|-|YCR020W-B|-|protein-coding	90.488	212.321	192.631	225.749	183.852	232.579	173.181	2.3464	2.1288	2.49479	2.03178	2.57027	1.91386
YCR021C	HSP30|YRO1|YCR021C|-|protein-coding	92.134	190.874	173.652	164.391	93.362	125.481	81.928	2.0717	1.88478	1.78426	1.01333	1.36194	0.889227
YCR022C	YCR022C|-|YCR022C|-|protein-coding	85.553	225.189	233.434	230.38	155.843	196.613	149.868	2.63216	2.72853	2.69283	1.8216	2.29814	1.75176
YCR024C-A	PMP1|-|YCR024C-A|-|protein-coding	76.339	212.321	188.835	223.434	175.234	218.992	171.183	2.78129	2.47364	2.92687	2.29547	2.86868	2.24241
YCR025C	YCR025C|-|YCR025C|-|protein-coding	92.134	216.61	227.741	214.172	196.061	266.947	211.148	2.35103	2.47185	2.32457	2.128	2.89738	2.29175
YKL064W	MNR2|-|YKL064W|-|protein-coding	91.805	201.598	195.477	204.911	158.716	177.432	157.861	2.19594	2.12926	2.23202	1.72884	1.93271	1.71953
YEL044W	IES6|-|YEL044W|-|protein-coding	84.565	180.151	209.711	194.491	130.707	150.257	113.9	2.13033	2.47988	2.2999	1.54564	1.77682	1.34689
YDR205W	MSC2|-|YDR205W|-|protein-coding	89.172	216.61	218.251	209.541	170.207	183.026	159.859	2.42913	2.44753	2.34985	1.90875	2.05251	1.7927
YCR034W	ELO2|FEN1|GNS1|VBM2|YCR034W|-|protein-coding	81.604	210.176	178.397	206.068	174.516	195.814	157.195	2.57556	2.18613	2.52522	2.13857	2.39956	1.92631
YCR035C	RRP43|-|YCR035C|-|protein-coding	83.578	204.815	222.996	209.541	184.57	232.579	175.845	2.45059	2.66812	2.50713	2.20836	2.78278	2.10396
YCR043C	YCR043C|-|YCR043C|-|protein-coding	86.54	200.525	181.244	200.28	157.28	192.617	146.538	2.31714	2.09434	2.31431	1.81743	2.22576	1.6933
YCR044C	PER1|COS16|YCR044C|-|protein-coding	94.108	194.091	201.171	192.176	160.87	196.613	156.529	2.06243	2.13766	2.04208	1.70942	2.08923	1.66329
YER064C	VHR2|-|YER064C|-|protein-coding	85.553	216.61	202.12	232.695	192.47	204.606	189.167	2.53188	2.36251	2.71989	2.24972	2.39157	2.21111
YOR202W	HIS3|HIS10|HIS8|YOR202W|-|protein-coding	85.882	233.767	240.077	228.064	200.37	210.201	199.158	2.72196	2.79543	2.65555	2.33308	2.44756	2.31897
YCR059C	YIH1|-|YCR059C|-|protein-coding	76.01	166.211	163.214	149.342	157.998	198.212	150.534	2.1867	2.14727	1.96477	2.07865	2.60771	1.98045
YCR060W	TAH1|-|YCR060W|-|protein-coding	84.565	188.73	168.908	178.284	154.407	202.208	164.522	2.23177	1.99737	2.10825	1.8259	2.39115	1.94551
YPL234C	VMA11|CLS9|TFP3|YPL234C|-|protein-coding	87.527	211.249	210.66	221.118	146.507	157.451	143.874	2.41353	2.4068	2.52628	1.67385	1.79888	1.64377
YJL122W	ALB1|-|YJL122W|-|protein-coding	88.185	263.793	236.281	275.529	213.297	223.788	193.83	2.99136	2.67938	3.12444	2.41874	2.53771	2.19799
YML092C	PRE8|-|YML092C|-|protein-coding	84.565	209.104	199.273	215.33	178.107	179.829	169.185	2.4727	2.35645	2.54633	2.10616	2.12652	2.00065
YCR072C	RSA4|-|YCR072C|-|protein-coding	83.907	186.585	148.031	184.072	170.207	206.204	159.859	2.22371	1.76423	2.19376	2.02852	2.45753	1.90519
YLR186W	EMG1|NEP1|YLR186W|-|protein-coding	87.856	238.057	222.996	244.272	185.288	206.204	180.508	2.70963	2.5382	2.78037	2.109	2.34707	2.05459
YCR079W	PTC6|AUP1|PPP2|YCR079W|-|protein-coding	75.681	208.032	208.762	196.807	168.052	201.409	163.856	2.7488	2.75845	2.60048	2.22053	2.66129	2.16509
YKL048C	ELM1|LDB9|YKL048C|-|protein-coding	87.856	231.623	201.171	216.487	178.107	200.61	169.185	2.63639	2.28978	2.46411	2.02726	2.2834	1.92571
YLR192C	HCR1|-|YLR192C|-|protein-coding	87.527	239.129	224.894	257.006	172.361	185.424	167.186	2.73206	2.56942	2.93631	1.96923	2.11848	1.91011
YCR085W	YCR085W|-|YCR085W|-|protein-coding	85.553	196.236	191.682	217.645	175.234	240.572	180.508	2.29374	2.24051	2.54398	2.04825	2.81196	2.1099
YCR088W	ABP1|-|YCR088W|-|protein-coding	82.92	170.5	153.725	158.603	146.507	178.231	149.868	2.0562	1.8539	1.91272	1.76685	2.14943	1.80738
YCR092C	MSH3|-|YCR092C|-|protein-coding	85.224	179.079	181.244	169.022	180.261	211.799	171.183	2.10127	2.12668	1.98327	2.11514	2.4852	2.00862
YDR177W	UBC1|-|YDR177W|-|protein-coding	84.236	201.598	222.996	195.649	165.18	180.629	162.524	2.39325	2.64728	2.32263	1.96092	2.14432	1.92939
YCR095C	OCA4|-|YCR095C|-|protein-coding	89.172	188.73	181.244	200.28	156.561	203.007	157.195	2.11647	2.03252	2.246	1.75572	2.27658	1.76283
YCR097W-A	500	45.409	104.016	100.585	115.769	86.181	109.496	83.26	2.29065	2.21509	2.54947	1.89788	2.41133	1.83356
YNL268W	LYP1|-|YNL268W|-|protein-coding	75.681	282.022	283.727	218.803	181.697	199.81	177.844	3.72646	3.74899	2.89112	2.40083	2.64016	2.34992
YDL005C	MED2|-|YDL005C|-|protein-coding	91.805	188.73	215.405	207.226	187.443	194.216	179.842	2.05577	2.34633	2.25724	2.04175	2.11553	1.95896
YNL135C	FPR1|FKB1|RBP1|YNL135C|-|protein-coding	77.326	226.261	216.354	252.376	183.852	197.413	187.169	2.92607	2.79795	3.26379	2.37762	2.553	2.42052
YCL010C	SGF29|-|YCL010C|-|protein-coding	84.565	257.359	252.413	258.164	198.215	234.977	181.84	3.04333	2.98484	3.05285	2.34394	2.77866	2.1503
YDL012C	YDL012C|-|YDL012C|-|protein-coding	90.817	205.887	189.784	184.072	170.207	203.007	174.513	2.26705	2.08974	2.02685	1.87418	2.23534	1.92159
YOR099W	KTR1|-|YOR099W|-|protein-coding	88.185	231.623	219.2	245.43	193.906	214.996	194.496	2.62656	2.48568	2.78313	2.19885	2.43801	2.20555
YKL044W	MMO1|-|YKL044W|-|protein-coding	78.972	246.635	241.026	262.795	177.388	207.803	177.178	3.12307	3.05204	3.3277	2.24621	2.63135	2.24355
YJL052W	TDH1|GLD3|YJL052W|-|protein-coding	91.475	305.613	271.391	294.052	204.679	201.409	179.842	3.34095	2.96683	3.21456	2.23754	2.20179	1.96602
YNL145W	MFA2|-|YNL145W|-|protein-coding	85.882	318.481	269.493	348.464	255.669	285.329	246.45	3.70836	3.13795	4.05747	2.97698	3.32234	2.86964
YDL024C	DIA3|-|YDL024C|-|protein-coding	90.488	258.431	264.748	269.741	150.816	185.424	169.851	2.85597	2.92578	2.98096	1.6667	2.04916	1.87706
YOR183W	FYV12|-|YOR183W|-|protein-coding	83.249	348.506	315.99	373.933	261.415	282.932	240.455	4.18631	3.79572	4.49174	3.14016	3.39862	2.88838
YDL033C	SLM3|MTO2|MTU1|YDL033C|-|protein-coding	88.843	187.657	182.193	181.757	163.025	179.03	153.199	2.11223	2.05073	2.04582	1.83498	2.01513	1.72438
YDR296W	MHR1|XTC1|YDR296W|-|protein-coding	88.185	183.368	185.988	191.018	155.125	171.038	152.533	2.07936	2.10907	2.16611	1.75909	1.93954	1.72969
YDL042C	SIR2|MAR1|YDL042C|-|protein-coding	89.172	186.585	184.09	194.491	163.025	160.648	145.872	2.09242	2.06444	2.18108	1.82821	1.80155	1.63585
YDL048C	STP4|-|YDL048C|-|protein-coding	89.83	187.657	137.593	173.653	155.125	179.829	149.202	2.08902	1.5317	1.93313	1.72687	2.00188	1.66094
YDL049C	KNH1|-|YDL049C|-|protein-coding	88.514	204.815	170.805	187.545	150.098	170.238	145.206	2.31393	1.92969	2.11882	1.69575	1.92329	1.64049
YBL046W	PSY4|HSM6|YBL046W|-|protein-coding	78.972	185.513	196.426	181.757	157.28	154.254	147.87	2.3491	2.48729	2.30154	1.99159	1.95327	1.87244
YDR394W	RPT3|YNT1|YTA2|YDR394W|-|protein-coding	85.224	182.296	185.039	196.807	156.561	163.845	150.534	2.13902	2.17121	2.30929	1.83705	1.92252	1.76633
YDR210W	YDR210W|-|YDR210W|-|protein-coding	85.882	211.249	209.711	217.645	154.407	160.648	161.858	2.45976	2.44185	2.53423	1.7979	1.87057	1.88466
YDL060W	TSR1|-|YDL060W|-|protein-coding	87.198	250.925	212.558	274.372	201.088	227.784	183.172	2.87765	2.43765	3.14654	2.30611	2.61226	2.10064
YPL190C	NAB3|HMD1|YPL190C|-|protein-coding	89.83	200.525	185.039	195.649	155.125	171.837	149.202	2.23227	2.05988	2.17799	1.72687	1.91291	1.66094
YPR101W	SNT309|NTC25|YPR101W|-|protein-coding	89.501	205.887	202.12	214.172	208.988	230.182	202.489	2.30039	2.2583	2.39296	2.33504	2.57184	2.26242
YDR388W	RVS167|-|YDR388W|-|protein-coding	87.527	224.116	211.609	211.857	182.416	182.227	171.849	2.56054	2.41764	2.42048	2.08411	2.08195	1.96338
YMR093W	UTP15|-|YMR093W|-|protein-coding	85.882	204.815	194.528	216.487	191.034	195.814	179.842	2.38484	2.26506	2.52075	2.22438	2.28004	2.09406
YOR136W	IDH2|-|YOR136W|-|protein-coding	83.907	228.406	219.2	221.118	124.244	158.25	151.866	2.72213	2.61242	2.63527	1.48073	1.88602	1.80993
YFR034W-A	497	71.074	239.129	243.872	237.326	206.833	227.784	190.499	3.36451	3.43124	3.33914	2.91011	3.20489	2.68029
YKL213C	DOA1|UFD3|ZZZ4|YKL213C|-|protein-coding	85.224	220.9	205.915	239.641	165.898	178.231	175.179	2.59199	2.41616	2.8119	1.94661	2.09132	2.05551
YNR020C	ATP23|-|YNR020C|-|protein-coding	81.933	199.453	225.843	225.749	201.088	220.591	183.172	2.43434	2.75644	2.75529	2.4543	2.69233	2.23563
YGL209W	MIG2|MLZ1|YGL209W|-|protein-coding	88.185	241.274	213.507	259.322	208.988	222.189	193.83	2.736	2.42113	2.94066	2.36988	2.51958	2.19799
YDL078C	MDH3|-|YDL078C|-|protein-coding	83.578	181.223	173.652	180.599	144.353	147.86	149.202	2.16831	2.07772	2.16084	1.72717	1.76913	1.78518
YCL057C-A	MIC10|MCS10|MIO10|MOS1|YCL057C-A|-|protein-coding	84.895	228.406	227.741	251.218	231.251	271.742	225.135	2.69045	2.68262	2.95916	2.72396	3.20092	2.65192
YPR187W	RPO26|RPB6|YPR187W|-|protein-coding	85.553	234.84	233.434	237.326	191.034	209.401	189.167	2.74497	2.72853	2.77402	2.23293	2.44762	2.21111
YML088W	UFO1|-|YML088W|-|protein-coding	85.553	262.72	232.485	267.426	179.543	199.011	177.178	3.07084	2.71744	3.12585	2.09862	2.32617	2.07097
YDR306C	YDR306C|-|YDR306C|-|protein-coding	90.817	278.805	239.128	279.002	203.243	205.405	183.172	3.06996	2.63308	3.07213	2.23794	2.26175	2.01694
YGL234W	ADE5,7|-|YGL234W|-|protein-coding	83.249	308.83	268.544	313.733	221.197	240.572	193.164	3.70971	3.22579	3.76861	2.65705	2.88979	2.32032
YDL085C-A	YDL085C-A|-|YDL085C-A|-|protein-coding	84.895	186.585	169.857	156.288	120.653	142.265	131.218	2.19783	2.00079	1.84096	1.4212	1.67578	1.54565
YDL086W	YDL086W|-|YDL086W|-|protein-coding	87.198	205.887	207.813	223.434	176.67	192.617	160.526	2.36114	2.38323	2.56238	2.02608	2.20896	1.84094
YDL092W	SRP14|-|YDL092W|-|protein-coding	84.895	194.091	206.864	216.487	200.37	202.208	202.489	2.28625	2.4367	2.55006	2.36021	2.38186	2.38517
YLR441C	RPS1A|RP10A|YLR441C|-|protein-coding	82.591	300.252	265.697	326.468	224.07	240.572	206.485	3.63541	3.21702	3.95283	2.71301	2.91281	2.50009
YMR260C	TIF11|-|YMR260C|-|protein-coding	86.211	185.513	171.754	193.334	172.361	166.242	160.526	2.15185	1.99225	2.24257	1.99929	1.92832	1.86201
YDR304C	CPR5|CYP5|YDR304C|-|protein-coding	89.172	182.296	164.163	197.964	167.334	175.034	159.193	2.04432	1.84097	2.22002	1.87653	1.96288	1.78524
YAL021C	CCR4|FUN27|NUT21|YAL021C|-|protein-coding	73.378	165.138	160.367	187.545	141.48	148.659	135.214	2.25051	2.18549	2.55588	1.9281	2.02593	1.8427
YDL111C	RRP42|-|YDL111C|-|protein-coding	86.869	202.67	183.141	210.699	162.307	158.25	141.209	2.33305	2.10824	2.42548	1.86841	1.82171	1.62554
YDL116W	NUP84|-|YDL116W|-|protein-coding	77.985	160.849	163.214	164.391	157.998	163.845	149.202	2.06256	2.09289	2.10798	2.02601	2.10098	1.91321
YDL080C	THI3|KID1|YDL080C|-|protein-coding	91.805	194.091	180.295	184.072	149.38	159.848	142.541	2.11417	1.96389	2.00503	1.62714	1.74117	1.55265
YDL162C	329	83.578	184.44	165.112	180.599	155.843	164.644	138.545	2.2068	1.97554	2.16084	1.86464	1.96994	1.65767
YDR329C	PEX3|PAS3|YDR329C|-|protein-coding	87.856	182.296	171.754	167.865	142.916	162.246	142.541	2.07494	1.95495	1.91068	1.62671	1.84673	1.62244
YNR059W	MNT4|-|YNR059W|-|protein-coding	85.553	199.453	197.375	214.172	162.307	187.023	170.517	2.33134	2.30705	2.50338	1.89715	2.18605	1.99312
YEL063C	CAN1|-|YEL063C|-|protein-coding	72.391	180.151	174.601	184.072	121.371	116.689	121.893	2.48858	2.41192	2.54275	1.6766	1.61193	1.68381
YOR243C	PUS7|-|YOR243C|-|protein-coding	90.488	218.755	189.784	221.118	187.443	202.208	161.858	2.4175	2.09734	2.44362	2.07147	2.23464	1.78872
YDL128W	VCX1|HUM1|MNR1|YDL128W|-|protein-coding	89.501	186.585	194.528	185.23	180.979	184.625	168.519	2.08473	2.17347	2.06959	2.02209	2.06283	1.88287
YNL136W	EAF7|-|YNL136W|-|protein-coding	91.475	188.73	206.864	202.595	175.952	180.629	165.854	2.06319	2.26143	2.21476	1.9235	1.97463	1.81311
YOL135C	MED7|-|YOL135C|-|protein-coding	80.946	176.934	179.346	177.126	180.261	176.632	170.517	2.18583	2.21563	2.1882	2.22693	2.1821	2.10655
YMR226C	YMR226C|-|YMR226C|-|protein-coding	84.565	209.104	217.303	203.753	200.37	219.791	199.824	2.4727	2.56966	2.40942	2.36942	2.59908	2.36296
YDL123W	SNA4|-|YDL123W|-|protein-coding	78.972	249.852	216.354	222.276	189.597	218.992	195.828	3.1638	2.73963	2.81462	2.40081	2.77303	2.47971
YDL133W	SRF1|-|YDL133W|-|protein-coding	85.224	196.236	179.346	195.649	170.925	176.632	152.533	2.30259	2.10441	2.2957	2.0056	2.07256	1.78979
YDL135C	RDI1|-|YDL135C|-|protein-coding	84.895	179.079	181.244	182.914	150.098	183.026	164.522	2.10942	2.13492	2.15459	1.76804	2.15591	1.93795
YLR438W	CAR2|-|YLR438W|-|protein-coding	79.63	165.138	167.959	226.907	140.762	153.454	161.192	2.07382	2.10924	2.84952	1.7677	1.92709	2.02426
YOR260W	GCD1|TRA3|YOR260W|-|protein-coding	80.617	228.406	218.251	248.903	188.879	222.189	174.513	2.83322	2.70726	3.08748	2.34292	2.75611	2.16472
YDL144C	YDL144C|-|YDL144C|-|protein-coding	87.198	223.044	199.273	214.172	172.361	181.428	163.19	2.5579	2.28529	2.45616	1.97666	2.08064	1.87149
YDR320W-B	846	80.617	257.359	242.923	255.849	207.552	218.992	187.835	3.19237	3.0133	3.17364	2.57454	2.71645	2.32997
YDR165W	TRM82|-|YDR165W|-|protein-coding	82.92	258.431	236.281	252.376	211.861	234.178	190.499	3.11663	2.84951	3.04361	2.555	2.82414	2.29738
YDL159W	STE7|-|YDL159W|-|protein-coding	86.869	210.176	193.58	204.911	179.543	203.807	177.844	2.41946	2.22841	2.35885	2.06682	2.34614	2.04727
YPR181C	SEC23|-|YPR181C|-|protein-coding	81.933	211.249	201.171	213.014	170.207	174.235	163.856	2.57831	2.45531	2.59986	2.07739	2.12655	1.99988
YMR186W	HSC82|HSP90|YMR186W|-|protein-coding	83.578	274.516	260.004	288.264	214.015	242.17	207.817	3.28455	3.11091	3.44904	2.56066	2.89753	2.4865
YGR164W	YGR164W|-|YGR164W|-|protein-coding	81.933	270.227	244.821	277.845	187.443	212.598	190.499	3.29815	2.98806	3.39112	2.28776	2.59478	2.32506
YDL167C	NRP1|-|YDL167C|-|protein-coding	86.54	205.887	189.784	204.911	169.489	182.227	163.19	2.3791	2.19302	2.36782	1.9585	2.1057	1.88572
YDL170W	UGA3|-|YDL170W|-|protein-coding	86.869	261.648	261.902	255.849	178.825	204.606	165.188	3.01198	3.01491	2.94523	2.05856	2.35534	1.90158
YDL171C	GLT1|-|YDL171C|-|protein-coding	87.856	195.164	209.711	216.487	164.461	172.636	158.527	2.22141	2.38699	2.46411	1.87194	1.96499	1.8044
YDL184C	RPL41A|RPL47A|YDL184C|-|protein-coding	85.882	303.469	268.544	329.941	245.615	277.337	225.135	3.53356	3.1269	3.84179	2.85991	3.22928	2.62145
YDL174C	DLD1|-|YDL174C|-|protein-coding	76.997	175.862	179.346	169.022	147.225	159.848	148.536	2.28401	2.32926	2.19518	1.91209	2.07603	1.92911
YDL175C	AIR2|-|YDL175C|-|protein-coding	83.249	178.006	186.937	191.018	173.798	184.625	176.511	2.13824	2.24552	2.29454	2.08769	2.21774	2.12028
YDL178W	DLD2|AIP2|YDL178W|-|protein-coding	98.056	208.032	204.018	204.911	191.752	177.432	183.838	2.12156	2.08063	2.08973	1.95554	1.8095	1.87483
YDR411C	DFM1|-|YDR411C|-|protein-coding	87.527	201.598	205.915	215.33	201.806	214.197	192.497	2.30327	2.35259	2.46016	2.30564	2.44721	2.19929
YNL217W	YNL217W|-|YNL217W|-|protein-coding	84.236	214.466	199.273	221.118	163.025	167.042	136.547	2.54601	2.36565	2.62498	1.93534	1.98302	1.62101
YGL023C	PIB2|-|YGL023C|-|protein-coding	84.565	198.381	204.967	202.595	170.925	175.833	167.186	2.3459	2.42378	2.39573	2.02123	2.07926	1.97701
YDL185C-A	971	85.553	176.934	168.908	192.176	132.862	127.079	127.221	2.06812	1.97431	2.24628	1.55298	1.48538	1.48704
YGR275W	RTT102|-|YGR275W|-|protein-coding	86.54	187.657	173.652	181.757	160.87	160.648	149.202	2.16844	2.00661	2.10027	1.85891	1.85634	1.72408
YML023C	NSE5|-|YML023C|-|protein-coding	89.83	228.406	204.018	224.591	175.952	178.231	175.845	2.54265	2.27116	2.50018	1.95872	1.98409	1.95753
YPR036W	VMA13|CLS11|YPR036W|-|protein-coding	83.249	201.598	210.66	231.537	156.561	164.644	155.863	2.42163	2.53048	2.78126	1.88064	1.97773	1.87225
YBR289W	SNF5|HAF4|SWI10|TYE4|YBR289W|-|protein-coding	81.933	176.934	185.988	178.284	164.461	177.432	162.524	2.1595	2.27	2.17597	2.00726	2.16557	1.98362
YDL207W	GLE1|BRR3|NLE2|RSS1|YDL207W|-|protein-coding	91.146	183.368	183.141	192.176	188.879	190.22	172.515	2.01181	2.00931	2.10844	2.07227	2.08698	1.89273
YHR088W	RPF1|-|YHR088W|-|protein-coding	90.488	243.418	233.434	261.637	182.416	203.007	162.524	2.69006	2.57972	2.8914	2.01591	2.24347	1.79608
YMR217W	GUA1|-|YMR217W|-|protein-coding	78.314	249.852	235.332	272.056	205.397	217.394	187.169	3.19039	3.00498	3.47391	2.62274	2.77593	2.38998
YDL225W	SHS1|SEP7|YDL225W|-|protein-coding	80.946	173.717	167.959	172.495	150.816	164.644	141.209	2.14609	2.07495	2.13099	1.86317	2.034	1.74448
YPR096C	YPR096C|-|YPR096C|-|protein-coding	85.882	231.623	224.894	231.537	188.879	196.613	179.176	2.69699	2.61864	2.69599	2.19929	2.28934	2.0863
YDL227C	HO|-|YDL227C|-|protein-coding	85.224	226.261	203.069	208.384	173.798	164.644	157.195	2.6549	2.38277	2.44513	2.03931	1.9319	1.84449
YIL042C	PKP1|-|YIL042C|-|protein-coding	82.262	206.959	202.12	213.014	165.18	171.837	154.531	2.51585	2.45703	2.58946	2.00797	2.0889	1.87852
YDL231C	BRE4|-|YDL231C|-|protein-coding	87.856	185.513	169.857	192.176	157.28	159.848	150.534	2.11156	1.93336	2.1874	1.7902	1.81943	1.71342
YDL232W	OST4|-|YDL232W|-|protein-coding	78.643	191.947	161.316	181.757	169.489	187.023	177.844	2.44074	2.05124	2.31117	2.15517	2.37813	2.26141
YPR183W	DPM1|SED3|YPR183W|-|protein-coding	81.275	219.827	227.741	217.645	178.825	179.829	156.529	2.70473	2.8021	2.67788	2.20025	2.2126	1.92592
YIL096C	BMT5|-|YIL096C|-|protein-coding	78.314	260.576	238.179	255.849	180.261	198.212	176.511	3.32732	3.04133	3.26696	2.30177	2.53099	2.25389
YNL290W	RFC3|-|YNL290W|-|protein-coding	86.54	203.742	199.273	221.118	198.215	201.409	182.506	2.35431	2.30267	2.5551	2.29044	2.32735	2.10892
YFR052W	RPN12|NIN1|YFR052W|-|protein-coding	78.643	213.393	228.69	228.064	201.806	209.401	185.171	2.71344	2.90795	2.89999	2.5661	2.66268	2.35458
YDR006C	SOK1|-|YDR006C|-|protein-coding	86.869	189.802	182.193	208.384	156.561	166.242	149.868	2.18492	2.09733	2.39883	1.80227	1.91371	1.72522
YDR007W	TRP1|-|YDR007W|-|protein-coding	91.475	206.959	214.456	208.384	190.316	190.22	181.84	2.26247	2.34442	2.27804	2.08052	2.07948	1.98787
YHR116W	COX23|-|YHR116W|-|protein-coding	73.049	272.371	264.748	258.164	198.215	222.988	206.485	3.72861	3.62425	3.53412	2.71345	3.05258	2.82666
YDL052C	SLC1|-|YDL052C|-|protein-coding	88.185	275.588	254.31	287.106	209.706	230.981	196.494	3.12511	2.88382	3.25572	2.37802	2.61928	2.2282
YDR016C	DAD1|-|YDR016C|-|protein-coding	93.121	193.019	203.069	209.541	163.743	174.235	158.527	2.07278	2.1807	2.2502	1.75839	1.87106	1.70238
YDR017C	KCS1|-|YDR017C|-|protein-coding	90.488	216.61	197.375	202.595	168.77	183.826	153.865	2.3938	2.18123	2.23892	1.86511	2.0315	1.70039
YLR348C	DIC1|-|YLR348C|-|protein-coding	83.249	256.286	256.208	247.745	212.579	220.591	197.16	3.07855	3.07761	2.97595	2.55353	2.64977	2.36832
YDL015C	TSC13|-|YDL015C|-|protein-coding	91.146	250.925	241.974	281.318	203.243	222.189	188.501	2.753	2.6548	3.08645	2.22986	2.43773	2.06812
YDR211W	GCD6|-|YDR211W|-|protein-coding	88.185	288.456	254.31	306.787	215.452	232.579	200.49	3.27103	2.88382	3.4789	2.44318	2.6374	2.27352
YDR031W	MIX14|MIC14|YDR031W|-|protein-coding	85.224	176.934	159.418	156.288	159.434	151.057	147.204	2.07611	1.87058	1.83385	1.87076	1.77247	1.72726
YDR033W	MRH1|-|YDR033W|-|protein-coding	93.121	199.453	186.937	200.28	161.589	200.61	151.2	2.14187	2.00746	2.15075	1.73526	2.15429	1.62369
YDR034C	LYS14|-|YDR034C|-|protein-coding	89.83	250.925	278.033	192.176	145.071	138.269	138.545	2.79333	3.0951	2.13933	1.61495	1.53923	1.5423
YHR050W-A	YHR050W-A|-|YHR050W-A|-|protein-coding	83.249	283.095	224.894	265.11	214.015	261.352	215.81	3.40058	2.70146	3.18454	2.57078	3.1394	2.59234
YJR073C	OPI3|PEM2|YJR073C|-|protein-coding	96.74	327.06	289.42	287.106	226.942	235.776	212.48	3.38081	2.99173	2.96781	2.3459	2.43721	2.1964
YGL147C	RPL9A|-|YGL147C|-|protein-coding	79.959	305.613	260.004	338.044	231.251	259.754	214.478	3.82212	3.25172	4.22772	2.89212	3.24859	2.68235
YBR130C	SHE3|-|YBR130C|-|protein-coding	89.172	190.874	180.295	170.18	164.461	171.837	153.199	2.14051	2.02188	1.90845	1.84431	1.92703	1.71802
YDL161W	ENT1|-|YDL161W|-|protein-coding	83.249	184.44	167.01	181.757	157.28	166.242	139.877	2.21552	2.00615	2.18329	1.88927	1.99692	1.68022
YBR172C	SMY2|-|YBR172C|-|protein-coding	85.882	199.453	178.397	195.649	181.697	183.826	169.851	2.32241	2.07723	2.27811	2.11566	2.14045	1.97773
YDR060W	MAK21|NOC1|YDR060W|-|protein-coding	87.856	199.453	194.528	203.753	188.161	183.826	159.193	2.27023	2.21417	2.31917	2.1417	2.09236	1.81198
YOR092W	ECM3|YOR3165W|YOR092W|-|protein-coding	94.437	218.755	180.295	229.222	179.543	188.621	174.513	2.31641	1.90916	2.42725	1.90119	1.99732	1.84793
YDR068W	DOS2|-|YDR068W|-|protein-coding	87.527	184.44	181.244	193.334	150.098	155.053	155.197	2.10724	2.07072	2.20885	1.71488	1.77149	1.77313
YDR071C	PAA1|-|YDR071C|-|protein-coding	91.475	211.249	191.682	207.226	147.943	166.242	165.188	2.30936	2.09546	2.26538	1.61731	1.81735	1.80583
YDR072C	IPT1|KTI6|MIC2|SYR4|YDR072C|-|protein-coding	91.805	187.657	147.082	207.226	155.125	151.856	140.543	2.04408	1.60211	2.25724	1.68972	1.65411	1.53089
YDR073W	SNF11|-|YDR073W|-|protein-coding	88.185	204.815	170.805	223.434	178.825	194.216	172.515	2.32256	1.93689	2.5337	2.02784	2.20237	1.95629
YOR344C	TYE7|SGC1|YOR344C|-|protein-coding	87.198	259.503	232.485	268.583	203.961	214.996	185.837	2.97602	2.66617	3.08015	2.33906	2.46561	2.13121
YDR078C	SHU2|-|YDR078C|-|protein-coding	89.172	180.151	191.682	187.545	158.716	155.053	143.207	2.02026	2.14958	2.10318	1.77989	1.73881	1.60596
YDR079C-A	TFB5|-|YDR079C-A|-|protein-coding	83.907	176.934	185.039	169.022	147.225	149.458	134.548	2.10869	2.20529	2.0144	1.75462	1.78123	1.60354
YDR079W	PET100|-|YDR079W|-|protein-coding	89.83	186.585	193.58	178.284	162.307	180.629	161.858	2.07709	2.15496	1.98468	1.80682	2.01079	1.80183
YAL060W	BDH1|-|YAL060W|-|protein-coding	76.997	204.815	206.864	215.33	154.407	171.837	168.519	2.66004	2.68665	2.7966	2.00536	2.23174	2.18864
YPR053C	YPR053C|-|YPR053C|-|protein-coding	89.501	215.538	204.967	223.434	168.77	180.629	164.522	2.40822	2.29011	2.49644	1.88568	2.01818	1.83821
YGL225W	VRG4|GOG5|LDB3|VAN2|VIG4|YGL225W|-|protein-coding	86.211	220.9	210.66	209.541	203.243	207.803	191.165	2.56232	2.44354	2.43056	2.35751	2.4104	2.21741
YJL133W	MRS3|-|YJL133W|-|protein-coding	83.578	234.84	209.711	229.222	179.543	193.416	164.522	2.80983	2.50917	2.74261	2.14821	2.3142	1.96848
YDR092W	UBC13|-|YDR092W|-|protein-coding	96.082	201.598	206.864	200.28	196.061	188.621	174.513	2.09819	2.15299	2.08447	2.04056	1.96313	1.81629
YMR236W	TAF9|TAF17|YMR236W|-|protein-coding	80.288	235.912	222.996	252.376	203.961	218.992	201.156	2.93832	2.77745	3.14338	2.54037	2.72758	2.50543
YDR101C	ARX1|-|YDR101C|-|protein-coding	86.211	232.695	194.528	233.853	175.952	184.625	151.2	2.69913	2.25642	2.71257	2.04095	2.14155	1.75384
YNL097C-B	YNL097C-B|YNL097C-A|YNL097C-B|-|protein-coding	80.617	240.201	228.69	236.168	178.825	197.413	194.496	2.97953	2.83675	2.92951	2.2182	2.44878	2.41259
YMR205C	PFK2|-|YMR205C|-|protein-coding	89.83	246.635	206.864	250.06	191.034	221.39	185.171	2.74557	2.30284	2.7837	2.12662	2.46454	2.06135
YNL251C	NRD1|-|YNL251C|-|protein-coding	93.45	272.371	274.238	285.949	193.188	215.795	201.156	2.91462	2.9346	3.05991	2.06729	2.3092	2.15255
YER088C	DOT6|PBF2|YER088C|-|protein-coding	83.249	233.767	202.12	225.749	193.906	207.004	187.835	2.80805	2.4279	2.71173	2.32923	2.48656	2.2563
YPL028W	ERG10|LPB3|TSM0115|YPL028W|-|protein-coding	82.262	230.55	230.587	248.903	186.006	189.42	169.185	2.80263	2.80308	3.02573	2.26114	2.30264	2.05666
YMR163C	INP2|-|YMR163C|-|protein-coding	87.856	247.708	210.66	267.426	178.825	185.424	164.522	2.81948	2.39779	3.04391	2.03543	2.11054	1.87263
YDR138W	HPR1|TRF1|YDR138W|-|protein-coding	80.617	181.223	194.528	189.861	166.616	165.443	161.192	2.24795	2.41299	2.3551	2.06676	2.05221	1.99948
YDR140W	MTQ2|-|YDR140W|-|protein-coding	84.565	211.249	201.171	196.807	191.752	203.007	169.851	2.49807	2.37889	2.32729	2.26751	2.4006	2.00853
YER145C	FTR1|-|YER145C|-|protein-coding	80.617	345.29	325.479	386.667	251.36	252.56	228.466	4.28309	4.03735	4.79635	3.11795	3.13284	2.83397
YDR143C	SAN1|-|YDR143C|-|protein-coding	89.172	197.308	199.273	192.176	174.516	181.428	165.854	2.21267	2.2347	2.15512	1.95707	2.03458	1.85993
YMR122C	YMR122C|-|YMR122C|-|protein-coding	80.617	238.057	250.515	258.164	211.143	237.375	205.153	2.95294	3.10747	3.20235	2.61909	2.94448	2.54479
YDR150W	NUM1|PAC12|YDR150W|-|protein-coding	85.882	189.802	193.58	194.491	167.334	174.235	157.195	2.21003	2.25402	2.26463	1.94842	2.02877	1.83036
YNL025C	SSN8|CNC1|GIG3|NUT9|RYE2|SRB11|UME3|YNL025C|-|protein-coding	87.527	249.852	232.485	258.164	186.006	203.007	171.849	2.85457	2.65615	2.94954	2.12513	2.31936	1.96338
YHR018C	ARG4|-|YHR018C|-|protein-coding	86.869	306.686	295.114	322.995	176.67	206.204	161.192	3.53044	3.39723	3.71818	2.03375	2.37374	1.85558
YDR153C	ENT5|-|YDR153C|-|protein-coding	85.882	172.645	161.316	167.865	132.144	150.257	131.884	2.01026	1.87834	1.9546	1.53867	1.74957	1.53564
YFL021W	GAT1|MEP80|NIL1|YFL021W|-|protein-coding	82.262	285.239	283.727	320.679	222.633	241.371	207.151	3.46745	3.44907	3.89826	2.70639	2.93417	2.51819
YKL164C	PIR1|CCW6|YKL164C|-|protein-coding	75.681	246.635	237.23	282.476	188.161	214.197	183.172	3.25888	3.1346	3.73246	2.48624	2.83026	2.42032
YHL001W	RPL14B|-|YHL001W|-|protein-coding	88.514	289.528	269.493	290.579	231.251	255.757	219.141	3.27099	3.04464	3.28286	2.61259	2.88945	2.47578
YDR161W	ACL4|-|YDR161W|-|protein-coding	81.275	169.428	164.163	152.815	155.843	170.238	131.884	2.08463	2.01985	1.88022	1.91748	2.09459	1.62269
YPL271W	ATP15|-|YPL271W|-|protein-coding	86.211	270.227	261.902	281.318	217.606	249.363	215.144	3.13448	3.03792	3.26313	2.52411	2.89247	2.49555
YDR170C	SEC7|-|YDR170C|-|protein-coding	93.121	205.887	179.346	202.595	143.634	163.845	145.872	2.21096	1.92595	2.17561	1.54244	1.75948	1.56648
YHL029C	OCA5|-|YHL029C|-|protein-coding	83.249	219.827	195.477	211.857	150.098	159.049	153.865	2.6406	2.3481	2.54486	1.803	1.91052	1.84825
YMR209C	YMR209C|-|YMR209C|-|protein-coding	79.959	176.934	173.652	179.441	144.353	141.466	121.893	2.21281	2.17176	2.24416	1.80534	1.76923	1.52444
YBR090C	YBR090C|-|YBR090C|-|protein-coding	84.565	214.466	237.23	228.064	201.088	225.386	206.485	2.53611	2.8053	2.69691	2.37791	2.66524	2.44173
YER071C	TDA2|-|YER071C|-|protein-coding	89.83	226.261	231.536	246.587	199.652	211	189.833	2.51877	2.57749	2.74504	2.22255	2.34888	2.11325
YKL080W	VMA5|CSL5|VAT3|YKL080W|-|protein-coding	84.565	186.585	183.141	193.334	148.662	140.667	143.874	2.20641	2.16568	2.28622	1.75796	1.66342	1.70134
YDR175C	RSM24|-|YDR175C|-|protein-coding	89.172	198.381	182.193	189.861	163.025	178.231	158.527	2.2247	2.04316	2.12915	1.82821	1.99873	1.77777
YDR176W	NGG1|ADA3|SWI7|YDR176W|-|protein-coding	90.488	220.9	205.915	192.176	173.079	187.023	163.856	2.44121	2.27561	2.12377	1.91273	2.06683	1.8108
YKR047W	1075	77.655	180.151	187.886	181.757	165.18	171.038	161.192	2.31989	2.4195	2.34057	2.1271	2.20254	2.07575
YDR178W	SDH4|ACN18|YDR178W|-|protein-coding	78.972	158.704	160.367	147.026	157.28	155.053	161.858	2.00962	2.03068	1.86175	1.99159	1.96339	2.04956
YJL141C	YAK1|-|YJL141C|-|protein-coding	78.972	201.598	190.733	194.491	163.025	149.458	140.543	2.55278	2.4152	2.46278	2.06434	1.89254	1.77966
YHR187W	IKI1|ELP5|HAP2|TOT5|YHR187W|-|protein-coding	86.211	221.972	217.303	224.591	225.506	240.572	218.475	2.57475	2.52059	2.60513	2.61575	2.7905	2.53419
YDL209C	CWC2|NTC40|YDL209C|-|protein-coding	88.514	233.767	215.405	224.591	191.752	203.807	177.844	2.64102	2.43357	2.53735	2.16635	2.30254	2.00922
YDR191W	HST4|-|YDR191W|-|protein-coding	84.236	181.223	190.733	189.861	175.952	186.223	162.524	2.15137	2.26427	2.25392	2.0888	2.21073	1.92939
YFL018C	LPD1|HPD1|YFL018C|-|protein-coding	83.249	173.717	161.316	163.234	156.561	176.632	155.863	2.08672	1.93775	1.96079	1.88064	2.12173	1.87225
YDR524C	AGE1|SAT1|YDR524C|-|protein-coding	83.578	209.104	195.477	215.33	165.898	179.829	146.538	2.5019	2.33886	2.5764	1.98495	2.15163	1.75331
YDR195W	REF2|-|YDR195W|-|protein-coding	87.527	212.321	216.354	225.749	197.497	225.386	185.837	2.42578	2.47185	2.57919	2.25641	2.57505	2.1232
YPL205C	906	84.565	188.73	171.754	203.753	167.334	167.042	160.526	2.23177	2.03103	2.40942	1.97876	1.97531	1.89826
YHL007C	STE20|-|YHL007C|-|protein-coding	85.553	172.645	181.244	201.437	149.38	179.03	149.868	2.01799	2.1185	2.35453	1.74605	2.09262	1.75176
YNL065W	AQR1|-|YNL065W|-|protein-coding	88.185	219.827	187.886	215.33	121.371	117.489	97.248	2.49279	2.13059	2.4418	1.37632	1.3323	1.10277
YGR285C	ZUO1|-|YGR285C|-|protein-coding	81.275	211.249	206.864	226.907	175.234	191.818	172.515	2.59919	2.54524	2.79184	2.15606	2.36011	2.12261
YNL081C	SWS2|-|YNL081C|-|protein-coding	82.92	200.525	204.018	211.857	165.18	162.246	158.527	2.41829	2.46042	2.55496	1.99204	1.95666	1.91181
YHR179W	OYE2|-|YHR179W|-|protein-coding	84.565	220.9	226.792	226.907	159.434	179.829	154.531	2.61219	2.68187	2.68323	1.88534	2.12652	1.82736
YIL062C	ARC15|-|YIL062C|-|protein-coding	84.895	195.164	193.58	182.914	158.716	150.257	139.211	2.29889	2.28023	2.15459	1.86956	1.76992	1.6398
YDL095W	PMT1|-|YDL095W|-|protein-coding	87.198	220.9	214.456	236.168	186.725	199.81	183.172	2.53331	2.45941	2.70841	2.14139	2.29145	2.10064
YER178W	PDA1|-|YER178W|-|protein-coding	83.907	212.321	222.996	217.645	188.161	203.807	185.837	2.53043	2.65766	2.59388	2.24249	2.42896	2.2148
YLR258W	GSY2|-|YLR258W|-|protein-coding	88.185	214.466	205.915	192.176	122.807	135.871	142.541	2.432	2.33503	2.17924	1.39261	1.54075	1.61639
YHR008C	SOD2|-|YHR008C|-|protein-coding	79.63	216.61	186.937	192.176	175.234	199.81	178.51	2.72021	2.34757	2.41336	2.2006	2.50923	2.24174
YER181C	YER181C|-|YER181C|-|protein-coding	85.553	278.805	264.748	265.11	173.079	197.413	159.193	3.25886	3.09455	3.09878	2.02306	2.30749	1.86075
YGR060W	ERG25|-|YGR060W|-|protein-coding	88.185	247.708	235.332	251.218	188.161	195.015	181.174	2.80896	2.66862	2.84876	2.13371	2.21143	2.05448
YDR427W	RPN9|NAS7|YDR427W|-|protein-coding	88.514	240.201	218.251	235.01	209.706	229.382	203.821	2.71371	2.46572	2.65506	2.36918	2.59148	2.3027
YOR223W	DSC3|-|YOR223W|-|protein-coding	80.946	261.648	247.668	275.529	200.37	221.39	183.838	3.23238	3.05967	3.40386	2.47535	2.73503	2.27112
YNL067W-B	YNL067W-B|YNL067W-A|YNL067W-B|-|protein-coding	83.249	261.648	233.434	270.899	194.625	215.795	186.503	3.14296	2.80405	3.25408	2.33787	2.59216	2.2403
YHL028W	WSC4|YFW1|YHC8|YHL028W|-|protein-coding	80.288	243.418	211.609	262.795	170.925	160.648	144.54	3.03181	2.63562	3.27315	2.1289	2.0009	1.80027
YOL126C	MDH2|-|YOL126C|-|protein-coding	82.591	234.84	208.762	265.11	163.025	198.212	169.185	2.84341	2.52766	3.20991	1.97388	2.39992	2.04847
YOR182C	RPS30B|-|YOR182C|-|protein-coding	80.946	312.047	279.931	342.675	236.279	250.962	218.475	3.855	3.45824	4.23338	2.91897	3.10036	2.69902
YJL133C-A	YJL133C-A|-|YJL133C-A|-|protein-coding	84.895	358.157	343.509	380.879	223.351	263.75	227.134	4.21882	4.04628	4.48647	2.63091	3.10678	2.67547
YDR274C	YDR274C|-|YDR274C|-|protein-coding	85.224	227.333	197.375	181.757	136.453	179.829	151.866	2.66748	2.31596	2.1327	1.60111	2.11007	1.78196
YDR275W	BSC2|-|YDR275W|-|protein-coding	87.856	227.333	184.09	195.649	150.816	172.636	142.541	2.58756	2.09536	2.22693	1.71663	1.96499	1.62244
YNL216W	RAP1|GRF1|TBA1|TUF1|YNL216W|-|protein-coding	84.895	228.406	214.456	219.96	185.288	198.212	169.851	2.69045	2.52613	2.59097	2.18255	2.33479	2.00072
YDR280W	RRP45|-|YDR280W|-|protein-coding	87.527	206.959	181.244	207.226	151.534	149.458	132.55	2.36452	2.07072	2.36757	1.73128	1.70756	1.51439
YDR294C	DPL1|BST1|YDR294C|-|protein-coding	87.198	184.44	160.367	175.968	176.67	176.632	167.852	2.11519	1.83911	2.01803	2.02608	2.02564	1.92495
YOR304C-A	BIL1|-|YOR304C-A|-|protein-coding	80.288	194.091	178.397	213.014	165.898	174.235	159.193	2.41743	2.22196	2.65312	2.06629	2.17013	1.98277
YDR397C	NCB2|YDR1|YDR397C|-|protein-coding	83.249	235.912	210.66	240.799	180.261	207.004	186.503	2.83381	2.53048	2.89252	2.16532	2.48656	2.2403
YBR144C	YBR144C|-|YBR144C|-|protein-coding	83.907	287.384	314.092	260.479	121.371	135.871	115.898	3.42503	3.74333	3.10438	1.44649	1.6193	1.38127
YBR077C	SLM4|EGO3|GSE1|NIR1|YBR077C|-|protein-coding	89.501	221.972	241.026	246.587	179.543	211.799	175.845	2.48011	2.693	2.75513	2.00604	2.36644	1.96473
YGL022W	STT3|-|YGL022W|-|protein-coding	76.339	194.091	193.58	197.964	163.743	182.227	158.527	2.54249	2.53579	2.59322	2.14495	2.38708	2.07662
YLR395C	COX8|-|YLR395C|-|protein-coding	86.211	230.55	196.426	218.803	156.561	191.019	165.188	2.67425	2.27843	2.53799	1.81602	2.21571	1.91609
YFR003C	YPI1|-|YFR003C|-|protein-coding	84.895	203.742	200.222	211.857	174.516	195.015	171.849	2.39993	2.35847	2.49552	2.05567	2.29713	2.02425
YDR311W	TFB1|-|YDR311W|-|protein-coding	76.339	161.921	177.448	171.338	141.48	160.648	149.202	2.12108	2.32447	2.24444	1.85331	2.1044	1.95447
YDR315C	IPK1|GSL1|YDR315C|-|protein-coding	82.591	166.211	166.061	171.338	125.68	127.079	121.893	2.01246	2.01064	2.07454	1.52172	1.53865	1.47586
YNL243W	SLA2|END4|MOP2|YNL243W|-|protein-coding	85.882	238.057	237.23	255.849	212.579	222.189	209.816	2.77191	2.76228	2.97908	2.47525	2.58714	2.44307
YNL097W-A	329	77.655	216.61	190.733	206.068	157.28	198.212	172.515	2.78939	2.45616	2.65363	2.02537	2.55247	2.22156
YDR321W	ASP1|-|YDR321W|-|protein-coding	82.92	214.466	204.018	203.753	173.798	190.22	161.192	2.58642	2.46042	2.45722	2.09597	2.29402	1.94395
YNR040W	YNR040W|-|YNR040W|-|protein-coding	87.856	236.984	251.464	232.695	193.188	207.004	175.845	2.69741	2.86223	2.6486	2.19892	2.35617	2.00151
YDR324C	UTP4|-|YDR324C|-|protein-coding	91.805	231.623	189.784	232.695	176.67	204.606	159.859	2.52299	2.06725	2.53467	1.9244	2.2287	1.74129
YOR357C	SNX3|GRD19|YOR357C|-|protein-coding	90.159	208.032	208.762	207.226	179.543	195.015	177.844	2.30739	2.31549	2.29845	1.9914	2.16301	1.97256
YJL210W	PEX2|CRT1|PAS5|YJL210W|-|protein-coding	86.54	183.368	185.039	200.28	157.28	168.64	155.863	2.11888	2.13819	2.31431	1.81743	1.94869	1.80105
YJL076W	NET1|CFI1|ESC5|SRM8|YJL076W|-|protein-coding	87.198	249.852	217.303	257.006	184.57	191.818	158.527	2.86534	2.49206	2.94738	2.11668	2.1998	1.81801
YNL112W	DBP2|-|YNL112W|-|protein-coding	73.049	264.865	240.077	291.737	208.27	210.201	179.176	3.62585	3.28652	3.99372	2.8511	2.87753	2.45282
YDR086C	SSS1|-|YDR086C|-|protein-coding	88.843	202.67	209.711	208.384	197.497	219.791	195.162	2.28122	2.36047	2.34553	2.22299	2.47393	2.19671
YDR341C	YDR341C|RRS1|YDR341C|-|protein-coding	93.779	223.044	227.741	235.01	190.316	202.208	157.195	2.3784	2.42849	2.506	2.02941	2.15622	1.67623
YBR256C	RIB5|-|YBR256C|-|protein-coding	89.172	212.321	226.792	244.272	185.288	210.201	177.844	2.38103	2.54331	2.73934	2.07787	2.35725	1.99439
YJL140W	RPB4|CTF15|YJL140W|-|protein-coding	83.249	233.767	206.864	215.33	180.979	192.617	173.847	2.80805	2.48488	2.58658	2.17395	2.31375	2.08828
YDR346C	SVF1|SGI1|YDR346C|-|protein-coding	85.553	204.815	188.835	186.388	154.407	179.829	147.204	2.39401	2.20723	2.17863	1.80481	2.10196	1.72062
YDR347W	MRP1|-|YDR347W|-|protein-coding	87.527	235.912	216.354	213.014	173.798	199.011	167.186	2.69531	2.47185	2.43369	1.98565	2.27371	1.91011
YDR349C	YPS7|-|YDR349C|-|protein-coding	89.501	197.308	205.915	208.384	163.025	186.223	157.861	2.20453	2.3007	2.32829	1.82149	2.08068	1.76379
YOR289W	YOR289W|-|YOR289W|-|protein-coding	84.565	215.538	214.456	204.911	206.115	221.39	185.171	2.54878	2.53599	2.42312	2.43736	2.61799	2.18969
YEL047C	FRD1|-|YEL047C|-|protein-coding	85.882	230.55	217.303	226.907	186.006	191.818	173.847	2.6845	2.53025	2.64208	2.16583	2.23351	2.02425
YDR357C	CNL1|-|YDR357C|-|protein-coding	85.882	194.091	229.638	231.537	160.87	195.814	171.849	2.25997	2.67388	2.69599	1.87315	2.28004	2.00099
YDR361C	BCP1|-|YDR361C|-|protein-coding	92.463	193.019	171.754	165.549	163.743	166.242	149.868	2.08753	1.85754	1.79044	1.7709	1.79793	1.62084
YGR235C	MIC26|MCS29|MIO27|MOS2|YGR235C|-|protein-coding	90.817	215.538	213.507	229.222	182.416	196.613	189.833	2.37332	2.35096	2.524	2.00861	2.16494	2.09028
YDR364C	CDC40|PRP17|SLT15|SLU4|YDR364C|-|protein-coding	86.54	183.368	168.908	184.072	147.225	151.856	145.206	2.11888	1.95179	2.12702	1.70124	1.75475	1.67791
YDR370C	DXO1|-|YDR370C|-|protein-coding	86.869	210.176	207.813	218.803	189.597	231.78	205.819	2.41946	2.39226	2.51877	2.18256	2.66816	2.3693
YOR330C	MIP1|-|YOR330C|-|protein-coding	84.565	238.057	237.23	259.322	182.416	207.803	178.51	2.81508	2.8053	3.06654	2.15711	2.45732	2.11092
YDR375C	BCS1|-|YDR375C|-|protein-coding	87.198	175.862	193.58	189.861	163.025	171.837	153.865	2.01681	2.22001	2.17735	1.8696	1.97065	1.76455
YMR319C	FET4|-|YMR319C|-|protein-coding	93.45	298.107	289.42	314.891	118.498	73.53	85.258	3.19002	3.09706	3.36962	1.26804	0.786838	0.912338
YDR378C	LSM6|-|YDR378C|-|protein-coding	82.591	224.116	204.018	223.434	180.979	206.204	173.847	2.71356	2.47022	2.70531	2.19127	2.49669	2.10491
YOR199W	678	80.288	264.865	245.77	262.795	221.197	237.375	210.482	3.29894	3.06111	3.27315	2.75504	2.95654	2.62159
YGR063C	SPT4|-|YGR063C|-|protein-coding	90.488	260.576	260.953	268.583	214.015	221.39	192.497	2.87967	2.88384	2.96816	2.36512	2.44662	2.12732
YOR145C	PNO1|DIM2|RRP20|YOR145C|-|protein-coding	86.211	288.456	255.259	304.472	214.733	227.784	196.494	3.34593	2.96086	3.53171	2.49078	2.64217	2.27922
YFL038C	YPT1|-|YFL038C|-|protein-coding	84.895	254.142	250.515	282.476	204.679	215.795	184.504	2.9936	2.95088	3.32736	2.41097	2.5419	2.17332
YHL019W-A	575	84.236	345.29	320.735	309.102	230.533	234.977	206.485	4.09908	3.80758	3.66948	2.73675	2.78951	2.45127
YPL231W	FAS2|-|YPL231W|-|protein-coding	85.553	308.83	290.369	305.629	228.379	246.966	205.153	3.60981	3.39402	3.57239	2.66944	2.8867	2.39796
YDR393W	SHE9|MDM33|YDR393W|-|protein-coding	86.211	172.645	174.601	167.865	166.616	168.64	166.52	2.00259	2.02528	1.94714	1.93265	1.95613	1.93154
YLR354C	TAL1|-|YLR354C|-|protein-coding	85.882	278.805	267.595	312.575	217.606	246.166	209.816	3.24637	3.11584	3.63959	2.53378	2.86633	2.44307
YDL147W	RPN5|NAS5|YDL147W|-|protein-coding	91.475	292.745	263.8	310.26	205.397	224.587	198.492	3.20027	2.88385	3.39175	2.24539	2.45517	2.1699
YDR398W	UTP5|-|YDR398W|-|protein-coding	85.553	202.67	204.967	222.276	188.161	197.413	176.511	2.36894	2.39579	2.59811	2.19935	2.30749	2.06318
YGR120C	COG2|SEC35|YGR120C|-|protein-coding	92.134	301.324	266.646	300.999	203.961	211.799	185.171	3.2705	2.89411	3.26697	2.21374	2.29881	2.0098
YHR174W	ENO2|-|YHR174W|-|protein-coding	75.352	309.903	279.931	326.468	213.297	244.568	200.49	4.11274	3.71498	4.33257	2.83067	3.24567	2.66071
YDR407C	TRS120|-|YDR407C|-|protein-coding	84.236	195.164	178.397	203.753	175.234	171.837	162.524	2.31687	2.11782	2.41884	2.08027	2.03995	1.92939
YDR408C	ADE8|-|YDR408C|-|protein-coding	81.604	194.091	206.864	213.014	155.843	166.242	154.531	2.37845	2.53497	2.61034	1.90975	2.03718	1.89367
YJL034W	KAR2|GRP78|YJL034W|-|protein-coding	88.843	322.771	295.114	319.521	242.024	264.549	227.8	3.63305	3.32175	3.59647	2.72418	2.97771	2.56407
YDR412W	RRP17|-|YDR412W|-|protein-coding	87.856	210.176	186.937	221.118	176.67	194.216	164.522	2.39228	2.12777	2.51682	2.0109	2.21062	1.87263
YDR417C	498	64.823	134.041	111.024	142.395	135.016	148.659	135.881	2.0678	1.71273	2.19667	2.08284	2.29331	2.09618
YDR077W	SED1|-|YDR077W|-|protein-coding	89.83	293.818	270.442	329.941	242.742	270.943	235.793	3.27082	3.0106	3.67295	2.70224	3.01617	2.62488
YDR422C	SIP1|-|YDR422C|-|protein-coding	89.501	204.815	213.507	216.487	180.979	196.613	176.511	2.28841	2.38553	2.41882	2.02209	2.19677	1.97217
YHR173C	YHR173C|-|YHR173C|-|protein-coding	82.92	378.532	343.509	407.506	273.623	298.916	252.445	4.56503	4.14266	4.91445	3.29984	3.60487	3.04444
YDR424C	DYN2|SLC1|YDR424C|-|protein-coding	82.591	221.972	243.872	215.33	176.67	192.617	180.508	2.68761	2.95277	2.60718	2.1391	2.33218	2.18557
YDR476C	YDR476C|-|YDR476C|-|protein-coding	85.882	262.72	263.8	270.899	211.143	210.201	199.824	3.05908	3.07166	3.15432	2.45852	2.44756	2.32673
YER168C	CCA1|TNT1|YER168C|-|protein-coding	85.553	218.755	210.66	211.857	180.261	180.629	161.192	2.55695	2.46233	2.47632	2.10701	2.11131	1.88412
YPR163C	TIF3|RBL3|STM1|YPR163C|-|protein-coding	88.185	197.308	172.703	207.226	162.307	165.443	159.859	2.23743	1.95842	2.3499	1.84053	1.87609	1.81277
YDR431W	329	80.617	168.355	168.908	173.653	147.225	149.458	144.54	2.08833	2.09519	2.15405	1.82623	1.85393	1.79292
YER176W	ECM32|HEL1|MTT1|YER176W|-|protein-coding	92.463	190.874	174.601	200.28	178.107	190.22	168.519	2.06433	1.88833	2.16606	1.92625	2.05726	1.82256
YNL159C	ASI2|-|YNL159C|-|protein-coding	87.856	199.453	190.733	191.018	158.716	169.439	163.856	2.27023	2.17097	2.17422	1.80655	1.9286	1.86505
YDR448W	ADA2|SWI8|YDR448W|-|protein-coding	87.198	201.598	198.324	207.226	176.67	176.632	158.527	2.31196	2.27441	2.3765	2.02608	2.02564	1.81801
YDR449C	UTP6|-|YDR449C|-|protein-coding	88.843	195.164	179.346	208.384	191.752	202.208	175.179	2.19673	2.01868	2.34553	2.15832	2.27601	1.97178
YEL017W	GTT3|-|YEL017W|-|protein-coding	81.604	175.862	188.835	175.968	148.662	154.254	149.202	2.15507	2.31404	2.15636	1.82175	1.89027	1.82837
YDR453C	TSA2|-|YDR453C|-|protein-coding	83.907	195.164	173.652	173.653	155.125	171.837	149.868	2.32596	2.06958	2.06959	1.84877	2.04795	1.78612
YDR454C	GUK1|BRA3|PUR5|YDR454C|-|protein-coding	83.249	245.563	219.2	240.799	175.234	202.208	177.844	2.94974	2.63306	2.89252	2.10494	2.42895	2.13629
YNL113W	RPC19|-|YNL113W|-|protein-coding	85.882	206.959	202.12	229.222	192.47	208.602	174.513	2.40981	2.35346	2.66903	2.2411	2.42894	2.03201
YMR306C-A	329	82.92	254.142	237.23	247.745	229.097	248.564	212.48	3.06491	2.86095	2.98776	2.76287	2.99764	2.56247
YDR373W	FRQ1|-|YDR373W|-|protein-coding	87.198	212.321	200.222	215.33	170.207	194.216	171.183	2.43493	2.29618	2.46944	1.95196	2.2273	1.96315
YER127W	LCP5|-|YER127W|-|protein-coding	88.843	254.142	221.098	277.845	206.833	225.386	193.164	2.86057	2.48864	3.12737	2.32807	2.5369	2.17422
YMR314W	PRE5|-|YMR314W|-|protein-coding	78.972	188.73	185.039	189.861	155.843	156.651	153.865	2.38983	2.3431	2.40416	1.9734	1.98363	1.94835
YOR293C-A	YOR293C-A|-|YOR293C-A|-|protein-coding	87.856	289.528	255.259	306.787	224.788	233.379	203.821	3.29548	2.90542	3.49193	2.5586	2.65638	2.31994
YDR462W	MRPL28|-|YDR462W|-|protein-coding	86.54	221.972	208.762	208.384	184.57	186.223	182.506	2.56496	2.41232	2.40795	2.13277	2.15187	2.10892
YNL228W	412	85.224	258.431	249.566	266.268	215.452	230.981	213.146	3.03237	2.92835	3.12433	2.52807	2.71028	2.50101
YIL021W	RPB3|-|YIL021W|-|protein-coding	87.856	211.249	192.631	224.591	170.207	183.826	161.858	2.40449	2.19258	2.55635	1.93734	2.09236	1.84231
YDR482C	CWC21|-|YDR482C|-|protein-coding	86.54	187.657	197.375	192.176	140.044	179.03	149.868	2.16844	2.28074	2.22066	1.61826	2.06875	1.73178
YDR350C	ATP22|TCM10|YDR350C|-|protein-coding	86.869	235.912	214.456	240.799	186.725	208.602	177.844	2.71572	2.46873	2.77198	2.1495	2.40134	2.04727
YDR494W	RSM28|-|YDR494W|-|protein-coding	91.475	185.513	199.273	214.172	174.516	187.822	169.185	2.02802	2.17844	2.34132	1.9078	2.05326	1.84952
YDR496C	PUF6|-|YDR496C|-|protein-coding	88.514	209.104	193.58	213.014	167.334	187.822	155.863	2.36238	2.187	2.40656	1.89048	2.12195	1.76089
YML130C	ERO1|-|YML130C|-|protein-coding	87.198	224.116	212.558	217.645	198.934	222.189	183.172	2.5702	2.43765	2.49599	2.28141	2.5481	2.10064
YNL300W	TOS6|-|YNL300W|-|protein-coding	81.604	256.286	234.383	258.164	210.424	208.602	187.169	3.14061	2.8722	3.16362	2.5786	2.55627	2.29363
YML120C	NDI1|-|YML120C|-|protein-coding	86.211	214.466	207.813	239.641	183.852	207.803	187.835	2.48769	2.41052	2.7797	2.13258	2.4104	2.17878
YOL038W	PRE6|-|YOL038W|-|protein-coding	83.907	235.912	239.128	225.749	219.042	229.382	213.146	2.81159	2.84992	2.69047	2.61053	2.73376	2.54026
YKL210W	UBA1|-|YKL210W|-|protein-coding	85.553	263.793	239.128	266.268	192.47	197.413	183.172	3.08339	2.79509	3.11232	2.24972	2.30749	2.14104
YKL216W	URA1|-|YKL216W|-|protein-coding	86.211	292.745	249.566	316.048	217.606	241.371	212.48	3.39568	2.89483	3.66598	2.52411	2.79977	2.46465
YER026C	CHO1|PSS1|YER026C|-|protein-coding	82.591	317.409	285.625	317.206	216.888	231.78	209.149	3.84314	3.45831	3.84068	2.62605	2.80636	2.53235
YPR052C	NHP6A|-|YPR052C|-|protein-coding	86.54	306.686	284.676	309.102	231.969	256.557	223.137	3.54386	3.28953	3.57178	2.68048	2.96461	2.57843
YDR514C	YDR514C|-|YDR514C|-|protein-coding	83.907	187.657	170.805	173.653	126.398	162.246	135.881	2.23649	2.03565	2.06959	1.50641	1.93364	1.61942
YDR519W	FPR2|FKB2|YDR519W|-|protein-coding	87.527	193.019	209.711	195.649	178.107	178.231	149.202	2.20525	2.39596	2.2353	2.03488	2.0363	1.70464
YJL055W	YJL055W|-|YJL055W|-|protein-coding	86.54	310.975	309.348	340.36	209.706	213.398	197.16	3.59343	3.57462	3.93298	2.42323	2.46589	2.27825
YOR293W	RPS10A|-|YOR293W|-|protein-coding	90.817	320.626	272.34	336.887	237.715	262.151	221.805	3.53046	2.99878	3.70951	2.61752	2.88659	2.44233
YLR364C-A	503	82.92	358.157	322.633	385.51	257.106	286.928	241.787	4.31931	3.89089	4.64918	3.10065	3.4603	2.91591
YGR197C	SNG1|-|YGR197C|-|protein-coding	90.159	181.223	182.193	192.176	156.561	166.242	142.541	2.01004	2.0208	2.13152	1.7365	1.84388	1.581
YPL180W	TCO89|-|YPL180W|-|protein-coding	90.159	206.959	196.426	199.122	167.334	189.42	168.519	2.29549	2.17866	2.20856	1.85599	2.10095	1.86913
YPL204W	HRR25|KTI14|YPL204W|-|protein-coding	85.224	189.802	169.857	203.753	167.334	168.64	160.526	2.2271	1.99307	2.39079	1.96346	1.97879	1.88358
YEL006W	YEA6|NDT2|YEL006W|-|protein-coding	99.702	220.9	199.273	202.595	178.825	191.818	167.852	2.2156	1.99869	2.03201	1.79359	1.92391	1.68354
YEL008C-A	1924	83.578	276.661	268.544	294.052	219.042	246.966	217.809	3.31021	3.21309	3.51829	2.62081	2.95492	2.60606
YJR146W	YJR146W|-|YJR146W|-|protein-coding	78.972	242.346	240.077	261.637	191.752	203.807	176.511	3.06876	3.04003	3.31303	2.4281	2.58075	2.23511
YBR269C	SDH8|FMP21|YBR269C|-|protein-coding	81.933	227.333	222.047	223.434	192.47	189.42	179.842	2.77462	2.7101	2.72703	2.34911	2.31189	2.19499
YPR190C	RPC82|RPC3|RPC80|YPR190C|-|protein-coding	86.211	197.308	171.754	202.595	152.252	166.242	153.199	2.28866	1.99225	2.34999	1.76604	1.92832	1.77702
YLR426W	TDA5|-|YLR426W|-|protein-coding	89.83	213.393	199.273	196.807	184.57	198.212	178.51	2.37552	2.21833	2.19088	2.05466	2.20652	1.9872
YEL018W	EAF5|-|YEL018W|-|protein-coding	87.856	175.862	180.295	167.865	145.071	156.651	136.547	2.00171	2.05216	1.91068	1.65124	1.78304	1.55421
YNL239W	LAP3|BLH1|GAL6|YCP1|YNL239W|-|protein-coding	88.185	235.912	243.872	240.799	179.543	175.833	157.195	2.67519	2.76546	2.73061	2.03598	1.99391	1.78256
YOR198C	BFR1|-|YOR198C|-|protein-coding	81.933	196.236	193.58	203.753	181.697	200.61	175.845	2.39508	2.36266	2.48682	2.21763	2.44846	2.1462
YHL027W	RIM101|RIM1|YHL027W|-|protein-coding	80.946	194.091	190.733	194.491	157.28	171.837	161.192	2.39778	2.3563	2.40273	1.94302	2.12286	1.99135
YMR071C	TVP18|-|YMR071C|-|protein-coding	86.211	213.393	204.018	218.803	165.18	179.829	161.192	2.47524	2.3665	2.53799	1.916	2.08592	1.86974
YLR197W	NOP56|SIK1|YLR197W|-|protein-coding	91.805	264.865	237.23	294.052	216.888	230.182	202.489	2.88508	2.58406	3.20301	2.36249	2.50729	2.20564
YEL033W	MTC7|-|YEL033W|-|protein-coding	83.249	261.648	242.923	290.579	193.906	230.981	207.817	3.14296	2.91803	3.49048	2.32923	2.77458	2.49633
YKL032C	IXR1|ORD1|YKL032C|-|protein-coding	84.565	213.393	209.711	231.537	150.816	164.644	167.186	2.52342	2.47988	2.73798	1.78343	1.94695	1.97701
YOL062C	APM4|AMP1|YOL062C|-|protein-coding	95.424	215.538	209.711	253.533	188.879	201.409	177.844	2.25874	2.19768	2.65691	1.97937	2.11067	1.86372
YGL198W	YIP4|-|YGL198W|-|protein-coding	79.959	221.972	224.894	238.483	173.079	196.613	181.174	2.77607	2.81262	2.98257	2.1646	2.45892	2.26584
YOR210W	RPB10|-|YOR210W|-|protein-coding	85.553	243.418	223.945	253.533	192.47	201.409	181.174	2.84523	2.61762	2.96346	2.24972	2.3542	2.11768
YEL043W	YEL043W|-|YEL043W|-|protein-coding	89.172	196.236	186.937	232.695	168.77	186.223	146.538	2.20065	2.09636	2.60951	1.89263	2.08836	1.64332
YPL225W	YPL225W|-|YPL225W|-|protein-coding	90.817	231.623	224.894	238.483	188.879	209.401	184.504	2.55044	2.47634	2.62597	2.07978	2.30575	2.0316
YEL045C	589	77.326	251.997	253.361	276.687	170.925	202.208	177.844	3.25889	3.27653	3.57819	2.21045	2.61501	2.29992
YGL253W	HXK2|HEX1|HKB|SCI2|YGL253W|-|protein-coding	85.553	248.78	241.974	279.002	206.115	214.197	191.165	2.90791	2.82835	3.26116	2.40921	2.50368	2.23446
YER055C	HIS1|-|YER055C|-|protein-coding	91.805	286.311	271.391	304.472	180.261	211	151.866	3.11869	2.95617	3.31651	1.96352	2.29835	1.65422
YNL007C	SIS1|-|YNL007C|-|protein-coding	92.134	224.116	203.069	239.641	168.052	207.803	167.852	2.4325	2.20406	2.60101	1.824	2.25544	1.82182
YOR273C	TPO4|-|YOR273C|-|protein-coding	85.882	233.767	171.754	196.807	113.471	114.292	116.564	2.72196	1.99988	2.2916	1.32124	1.3308	1.35726
YOR157C	PUP1|-|YOR157C|-|protein-coding	78.314	217.683	200.222	231.537	186.006	198.212	173.181	2.77962	2.55666	2.95652	2.37513	2.53099	2.21137
YEL055C	POL5|-|YEL055C|-|protein-coding	94.766	218.755	210.66	230.38	182.416	203.807	178.51	2.30837	2.22295	2.43104	1.92491	2.15063	1.88369
YEL056W	HAT2|-|YEL056W|-|protein-coding	93.45	201.598	198.324	206.068	159.434	176.632	155.197	2.15728	2.12225	2.20512	1.70609	1.89012	1.66075
YLR078C	BOS1|SEC32|YLR078C|-|protein-coding	82.262	292.745	269.493	295.21	218.324	241.371	212.48	3.55869	3.27603	3.58866	2.65401	2.93417	2.58297
YER021W	RPN3|SUN2|YER021W|-|protein-coding	90.817	255.214	253.361	260.479	186.006	205.405	181.84	2.8102	2.7898	2.86817	2.04814	2.26175	2.00227
YML071C	COG8|DOR1|YML071C|-|protein-coding	91.475	262.72	225.843	260.479	187.443	196.613	174.513	2.87204	2.4689	2.84754	2.04912	2.14936	1.90777
YDR497C	ITR1|-|YDR497C|-|protein-coding	86.54	305.613	264.748	292.895	211.861	228.583	195.828	3.53147	3.05926	3.3845	2.44813	2.64136	2.26286
YGR282C	BGL2|SCW9|YGR282C|-|protein-coding	83.249	293.818	276.136	303.314	224.788	245.367	197.16	3.52939	3.31699	3.64346	2.70019	2.94739	2.36832
YGR094W	VAS1|-|YGR094W|-|protein-coding	92.134	322.771	301.756	338.044	246.333	269.344	230.464	3.50328	3.27519	3.66905	2.67364	2.92339	2.5014
YER002W	NOP16|-|YER002W|-|protein-coding	93.779	212.321	204.018	224.591	188.879	200.61	180.508	2.26406	2.17552	2.3949	2.01409	2.13918	1.92482
YER003C	PMI40|-|YER003C|-|protein-coding	81.275	174.789	175.55	185.23	175.234	191.019	164.522	2.15059	2.15995	2.27905	2.15606	2.35028	2.02426
YER004W	FMP52|-|YER004W|-|protein-coding	86.869	180.151	208.762	193.334	183.852	193.416	187.169	2.07382	2.40318	2.22558	2.11643	2.22652	2.15461
YER006W	NUG1|-|YER006W|-|protein-coding	87.527	191.947	175.55	192.176	186.725	194.216	165.188	2.193	2.00567	2.19562	2.13334	2.21893	1.88728
YHR125W	YHR125W|-|YHR125W|-|protein-coding	95.095	324.915	310.297	341.518	197.497	222.988	187.835	3.41674	3.26302	3.59133	2.07684	2.3449	1.97524
YIL102C	YIL102C|-|YIL102C|-|protein-coding	83.578	352.796	334.969	371.617	231.969	244.568	211.148	4.22116	4.00786	4.44635	2.77548	2.92622	2.52636
YLR253W	MCP2|MRX13|YLR253W|-|protein-coding	88.185	187.657	193.58	197.964	155.125	167.042	153.865	2.12799	2.19516	2.24487	1.75909	1.89422	1.7448
YER013W	PRP22|-|YER013W|-|protein-coding	89.172	200.525	167.01	178.284	167.334	192.617	159.193	2.24874	1.8729	1.99933	1.87653	2.16006	1.78524
YGL228W	SHE10|-|YGL228W|-|protein-coding	93.121	199.453	195.477	204.911	158.716	165.443	162.524	2.14187	2.09917	2.20048	1.70441	1.77665	1.7453
YOR091W	TMA46|-|YOR091W|-|protein-coding	90.159	233.767	197.375	236.168	197.497	211.799	189.833	2.59283	2.18919	2.61946	2.19054	2.34917	2.10554
YOR184W	SER1|ADE9|YOR184W|-|protein-coding	95.753	226.261	222.047	206.068	164.461	172.636	153.199	2.36297	2.31896	2.15208	1.71755	1.80293	1.59994
YPR040W	TIP41|-|YPR040W|-|protein-coding	85.553	174.789	209.711	204.911	167.334	183.826	162.524	2.04305	2.45124	2.39514	1.95591	2.14868	1.89969
YNL110C	NOP15|-|YNL110C|-|protein-coding	93.45	247.708	215.405	252.376	196.061	221.39	183.172	2.6507	2.30503	2.70065	2.09803	2.36907	1.96011
YHR021W-A	ECM12|-|YHR021W-A|-|protein-coding	90.817	234.84	242.923	238.483	163.025	197.413	163.19	2.58586	2.67486	2.62597	1.79509	2.17375	1.79691
YER028C	MIG3|-|YER028C|-|protein-coding	87.198	223.044	227.741	225.749	176.67	206.204	165.188	2.5579	2.61177	2.58892	2.02608	2.36478	1.8944
YPR041W	TIF5|SUI5|YPR041W|-|protein-coding	89.501	215.538	204.967	218.803	182.416	192.617	171.849	2.40822	2.29011	2.4447	2.03814	2.15212	1.92008
YJL150W	495	89.83	306.686	332.122	341.518	230.533	254.958	232.462	3.41407	3.69723	3.80183	2.56633	2.83823	2.5878
YPL159C	PET20|-|YPL159C|-|protein-coding	88.514	223.044	211.609	209.541	172.361	166.242	169.185	2.51987	2.39068	2.36732	1.94727	1.87814	1.91139
YFR034C	PHO4|-|YFR034C|-|protein-coding	78.314	248.78	229.638	232.695	206.115	217.394	185.837	3.1767	2.93227	2.97131	2.6319	2.77593	2.37297
YGL172W	NUP49|NSP49|YGL172W|-|protein-coding	85.553	236.984	217.303	248.903	191.752	205.405	183.172	2.77003	2.53998	2.90934	2.24132	2.40091	2.14104
YER049W	TPA1|-|YER049W|-|protein-coding	94.437	203.742	192.631	216.487	185.288	195.015	173.181	2.15744	2.03978	2.2924	1.96203	2.06503	1.83383
YPR028W	YOP1|YIP2|YPR028W|-|protein-coding	85.553	174.789	204.018	199.122	164.461	192.617	161.192	2.04305	2.3847	2.32747	1.92233	2.25143	1.88412
YER051W	JHD1|KDM2|YER051W|-|protein-coding	89.501	184.44	186.937	182.914	153.689	163.845	149.202	2.06076	2.08866	2.04371	1.71718	1.83065	1.66704
YER052C	HOM3|BOR1|SIL4|THR3|YER052C|-|protein-coding	84.565	216.61	185.988	209.541	160.87	184.625	154.531	2.56146	2.19935	2.47787	1.90232	2.18323	1.82736
YNL241C	ZWF1|MET19|POS10|YNL241C|-|protein-coding	76.668	173.717	195.477	192.176	168.77	190.22	170.517	2.26583	2.54966	2.5066	2.20131	2.48109	2.2241
YPL245W	YPL245W|-|YPL245W|-|protein-coding	87.198	261.648	244.821	260.479	220.479	228.583	196.494	3.00062	2.80764	2.98721	2.52849	2.62142	2.25342
YOR141C	ARP8|-|YOR141C|-|protein-coding	88.514	218.755	219.2	248.903	189.597	201.409	181.174	2.47142	2.47644	2.81202	2.142	2.27545	2.04684
YDR337W	MRPS28|-|YDR337W|-|protein-coding	91.146	221.972	207.813	225.749	157.998	186.223	155.863	2.43535	2.28	2.47678	1.73346	2.04313	1.71004
YER057C	HMF1|HIG1|YER057C|-|protein-coding	94.437	208.032	175.55	186.388	180.261	194.216	177.178	2.20287	1.85891	1.97368	1.9088	2.05657	1.87615
YDR151C	CTH1|-|YDR151C|-|protein-coding	90.817	236.984	240.077	244.272	186.006	199.81	185.837	2.60947	2.64352	2.68972	2.04814	2.20014	2.04628
YDR322C-A	TIM11|ATP21|YDR322C-A|-|protein-coding	88.185	217.683	176.499	221.118	188.879	199.011	184.504	2.46848	2.00146	2.50743	2.14185	2.25674	2.09224
YER068W	MOT2|NOT4|SIG1|YER068W|-|protein-coding	82.92	191.947	174.601	207.226	169.489	171.837	155.197	2.31485	2.10566	2.49911	2.04401	2.07232	1.87165
YER069W	ARG5,6|-|YER069W|-|protein-coding	93.45	201.598	235.332	201.437	147.943	162.246	133.882	2.15728	2.51827	2.15556	1.58312	1.73618	1.43266
YDL051W	LHP1|LAH1|YLA1|YDL051W|-|protein-coding	88.514	265.937	251.464	302.156	206.833	232.579	199.158	3.00446	2.84095	3.41365	2.33673	2.6276	2.25002
YPL094C	SEC62|LPG14|YPL094C|-|protein-coding	86.869	274.516	233.434	282.476	195.343	210.201	191.831	3.16011	2.6872	3.25175	2.24871	2.41975	2.20828
YHR143W-A	RPC10|RPB12|YHR143W-A|-|protein-coding	83.578	233.767	224.894	232.695	192.47	208.602	183.172	2.79699	2.69083	2.78417	2.30288	2.4959	2.19163
YER009W	NTF2|-|YER009W|-|protein-coding	91.805	255.214	241.026	244.272	203.243	225.386	193.164	2.77996	2.62541	2.66077	2.21386	2.45505	2.10407
YKL097C	YKL097C|-|YKL097C|-|protein-coding	86.211	265.937	237.23	279.002	216.888	225.386	196.494	3.08472	2.75174	3.23627	2.51578	2.61435	2.27922
YER074W-A	YOS1|-|YER074W-A|-|protein-coding	91.146	244.491	221.098	224.591	191.752	202.208	187.169	2.68241	2.42576	2.46408	2.10379	2.21851	2.05351
YDL084W	SUB2|-|YDL084W|-|protein-coding	89.83	225.189	204.967	248.903	173.079	191.019	165.854	2.50684	2.28172	2.77082	1.92674	2.12645	1.84631
YLR170C	APS1|YAP19|YLR170C|-|protein-coding	97.398	263.793	250.515	253.533	206.115	236.576	200.49	2.7084	2.57208	2.60306	2.11621	2.42896	2.05846
YNL130C	CPT1|-|YNL130C|-|protein-coding	84.565	290.601	299.859	282.476	209.706	223.788	195.828	3.43642	3.5459	3.34034	2.47982	2.64634	2.31571
YER141W	COX15|-|YER141W|-|protein-coding	88.843	223.044	211.609	231.537	170.925	179.829	170.517	2.51054	2.38183	2.60614	1.9239	2.02412	1.91931
YER086W	ILV1|ISO1|YER086W|-|protein-coding	95.095	221.972	211.609	238.483	186.725	194.216	177.844	2.33421	2.22524	2.50784	1.96356	2.04234	1.87017
YER087C-B	SBH1|SEB1|YER087C-A|YER087C-B|-|protein-coding	89.172	211.249	199.273	216.487	194.625	189.42	176.511	2.36901	2.2347	2.42775	2.18258	2.12421	1.97944
YDL045W-A	MRP10|-|YDL045W-A|-|protein-coding	85.882	271.299	256.208	269.741	220.479	254.958	215.81	3.15897	2.98326	3.14083	2.56723	2.9687	2.51287
YER090W	TRP2|-|YER090W|-|protein-coding	91.146	203.742	202.12	213.014	175.234	196.613	165.854	2.23534	2.21754	2.33706	1.92256	2.15712	1.81965
YER091C-A	659	86.869	232.695	238.179	207.226	163.743	176.632	160.526	2.67869	2.74182	2.3855	1.88494	2.03331	1.84791
YER092W	IES5|-|YER092W|-|protein-coding	90.159	204.815	196.426	187.545	171.643	178.231	159.859	2.27171	2.17866	2.08016	1.90378	1.97685	1.77308
YBL058W	SHP1|UBX1|YBL058W|-|protein-coding	88.514	262.72	243.872	254.691	192.47	201.409	189.167	2.96812	2.75518	2.87741	2.17446	2.27545	2.13714
YER095W	RAD51|MUT5|YER095W|-|protein-coding	91.146	185.513	159.418	186.388	176.67	195.814	175.845	2.03534	1.74904	2.04494	1.93832	2.14836	1.92927
YBR126C	TPS1|BYP1|CIF1|FDP1|GGS1|GLC6|TSS1|YBR126C|-|protein-coding	87.856	248.78	227.741	261.637	183.852	193.416	179.842	2.83168	2.59221	2.97802	2.09265	2.20151	2.04701
YER099C	PRS2|-|YER099C|-|protein-coding	88.843	208.032	208.762	246.587	186.006	193.416	185.837	2.34157	2.34979	2.77554	2.09365	2.17705	2.09175
YNL209W	SSB2|YG103|YNL209W|-|protein-coding	84.565	313.12	281.829	320.679	234.124	246.966	219.807	3.70271	3.33269	3.7921	2.76857	2.92043	2.59927
YMR041C	ARA2|-|YMR041C|-|protein-coding	93.121	298.107	260.953	296.368	196.779	215.795	181.84	3.20129	2.8023	3.18261	2.11315	2.31736	1.95273
YER119C-A	495	81.933	195.164	175.55	185.23	142.198	171.038	150.534	2.382	2.1426	2.26075	1.73554	2.08753	1.83728
YHL023C	NPR3|RMD11|YHL023C|-|protein-coding	83.578	289.528	270.442	316.048	202.524	214.996	180.508	3.46417	3.2358	3.78147	2.42317	2.5724	2.15975
YLR406C	RPL31B|-|YLR406C|-|protein-coding	85.882	321.698	278.982	335.729	238.433	253.36	221.805	3.74581	3.24843	3.90919	2.77629	2.95009	2.58267
YKL081W	TEF4|EFC1|YKL081W|-|protein-coding	90.488	329.205	278.982	353.094	251.36	276.538	230.464	3.63811	3.08308	3.90211	2.77783	3.05607	2.5469
YNL067W	RPL9B|-|YNL067W|-|protein-coding	87.527	316.337	285.625	350.779	236.279	264.549	227.8	3.61416	3.26328	4.00767	2.6995	3.02248	2.60263
YGL007C-A	YGL007C-A|-|YGL007C-A|-|protein-coding	84.565	318.481	301.756	347.306	231.969	252.56	223.137	3.76611	3.56833	4.10697	2.74309	2.98658	2.63864
YNL031C	HHT2|-|YNL031C|-|protein-coding	75.681	343.145	303.654	368.144	242.742	266.147	232.462	4.5341	4.01229	4.86442	3.20744	3.5167	3.0716
YLR034C	SMF3|-|YLR034C|-|protein-coding	89.501	243.418	245.77	253.533	166.616	164.644	153.865	2.71972	2.746	2.83274	1.86161	1.83958	1.71914
YHL034C	SBP1|SSB1|SSBR1|YHL034C|-|protein-coding	79.63	162.994	173.652	170.18	140.762	143.864	142.541	2.04689	2.18074	2.13713	1.7677	1.80666	1.79004
YOL060C	MAM3|-|YOL060C|-|protein-coding	84.565	191.947	170.805	188.703	137.889	143.064	142.541	2.26982	2.01981	2.23146	1.63057	1.69176	1.68558
YER136W	GDI1|SEC19|YER136W|-|protein-coding	93.45	199.453	191.682	199.122	175.234	181.428	157.861	2.13433	2.05117	2.13079	1.87516	1.94144	1.68926
YDR186C	SND1|-|YDR186C|-|protein-coding	73.378	214.466	218.251	214.172	193.188	208.602	183.172	2.92276	2.97434	2.91875	2.63278	2.84284	2.49628
YDL100C	GET3|ARR4|YDL100C|-|protein-coding	89.83	196.236	175.55	199.122	160.152	166.242	152.533	2.18453	1.95425	2.21665	1.78283	1.85063	1.69802
YNL280C	ERG24|-|YNL280C|-|protein-coding	88.514	212.321	198.324	218.803	183.852	192.617	165.188	2.39873	2.24059	2.47196	2.0771	2.17612	1.86624
YPR133C	SPN1|IWS1|YPR133C|-|protein-coding	90.159	214.466	212.558	216.487	172.361	184.625	160.526	2.37875	2.35759	2.40117	1.91174	2.04777	1.78048
YER144C	UBP5|-|YER144C|-|protein-coding	82.92	211.249	222.996	218.803	152.971	156.651	167.186	2.54762	2.68929	2.63872	1.8448	1.88918	2.01623
YPR042C	PUF2|-|YPR042C|-|protein-coding	92.134	194.091	193.58	215.33	146.507	179.03	141.875	2.10662	2.10107	2.33714	1.59015	1.94315	1.53988
YPL274W	SAM3|-|YPL274W|-|protein-coding	81.933	230.55	215.405	185.23	181.697	182.227	167.186	2.81388	2.62904	2.26075	2.21763	2.2241	2.04052
YER147C	SCC4|-|YER147C|-|protein-coding	92.792	200.525	184.09	193.334	169.489	190.22	155.197	2.16102	1.9839	2.08352	1.82655	2.04996	1.67253
YER151C	UBP3|BLM3|YER151C|-|protein-coding	79.301	165.138	144.236	156.288	130.707	145.462	143.874	2.08242	1.81884	1.97082	1.64824	1.8343	1.81428
YER153C	PET122|-|YER153C|-|protein-coding	81.933	181.223	175.55	199.122	142.198	159.049	140.543	2.21184	2.1426	2.4303	1.73554	1.94121	1.71534
YER154W	OXA1|-|YER154W|-|protein-coding	71.074	211.249	200.222	207.226	169.489	175.034	162.524	2.97224	2.81709	2.91564	2.38468	2.4627	2.28669
YER156C	YER156C|-|YER156C|-|protein-coding	80.617	194.091	165.112	192.176	165.18	182.227	154.531	2.40757	2.0481	2.38381	2.04895	2.2604	1.91685
YER157W	COG3|GRD20|SEC34|YER157W|-|protein-coding	87.198	195.164	183.141	197.964	177.388	191.019	187.169	2.23817	2.10029	2.27028	2.03431	2.19064	2.14648
YBR049C	REB1|GRF2|YBR049C|-|protein-coding	89.172	187.657	200.222	216.487	152.971	170.238	169.851	2.10444	2.24535	2.42775	1.71546	1.9091	1.90476
YGR162W	TIF4631|-|YGR162W|-|protein-coding	93.779	248.78	234.383	281.318	193.906	201.409	181.84	2.65283	2.49931	2.9998	2.06769	2.1477	1.93903
YER170W	ADK2|AKY3|PAK3|YER170W|-|protein-coding	80.617	166.211	148.031	165.549	152.252	183.826	166.52	2.06174	1.83623	2.05352	1.88858	2.28024	2.06557
YER173W	RAD24|-|YER173W|-|protein-coding	77.985	184.44	171.754	201.437	179.543	193.416	175.179	2.36507	2.2024	2.58302	2.30228	2.48017	2.24632
YPR106W	ISR1|-|YPR106W|-|protein-coding	86.54	228.406	218.251	245.43	216.17	231.78	197.826	2.63931	2.52197	2.83603	2.49792	2.6783	2.28595
YOR361C	PRT1|CDC63|DNA26|YOR361C|-|protein-coding	90.817	226.261	209.711	233.853	183.134	198.212	175.179	2.49139	2.30916	2.57499	2.01652	2.18254	1.92892
YMR123W	PKR1|-|YMR123W|-|protein-coding	82.591	219.827	219.2	250.06	188.879	179.829	169.185	2.66163	2.65404	3.02769	2.28692	2.17734	2.04847
YBR262C	MIC12|AIM5|FMP51|MCS12|YBR262C|-|protein-coding	84.565	198.381	185.988	209.541	188.879	189.42	177.844	2.3459	2.19935	2.47787	2.23354	2.23993	2.10304
YDR152W	GIR2|-|YDR152W|-|protein-coding	91.475	243.418	236.281	272.056	200.37	214.996	197.826	2.66103	2.58301	2.9741	2.19043	2.35033	2.16262
YER183C	FAU1|-|YER183C|-|protein-coding	81.604	179.079	181.244	182.914	173.798	161.447	170.517	2.19449	2.22102	2.24148	2.12977	1.97842	2.08957
YFL001W	DEG1|HRM3|PUS3|YFL001W|-|protein-coding	88.843	208.032	202.12	238.483	181.697	200.61	172.515	2.34157	2.27502	2.68432	2.04515	2.25803	1.9418
YFL002C	SPB4|-|YFL002C|-|protein-coding	92.792	193.019	180.295	214.172	165.18	183.826	159.859	2.08013	1.943	2.30809	1.78011	1.98105	1.72277
YFL003C	MSH4|-|YFL003C|-|protein-coding	91.805	241.274	222.047	240.799	175.952	190.22	170.517	2.62811	2.41868	2.62294	1.91658	2.072	1.85738
YFL004W	VTC2|PHM1|YFL004W|-|protein-coding	93.45	199.453	192.631	206.068	178.825	167.042	158.527	2.13433	2.06133	2.20512	1.91359	1.7875	1.69638
YFL005W	SEC4|SRO6|YFL005W|-|protein-coding	90.159	187.657	190.733	194.491	160.87	179.03	156.529	2.0814	2.11552	2.1572	1.78429	1.98571	1.73614
YFL010C	WWM1|-|YFL010C|-|protein-coding	87.856	214.466	212.558	203.753	180.261	188.621	168.519	2.44111	2.41939	2.31917	2.05178	2.14693	1.91813
YOR023C	AHC1|-|YOR023C|-|protein-coding	85.224	212.321	212.558	217.645	175.234	190.22	169.851	2.49133	2.49411	2.5538	2.05616	2.232	1.99299
YFL017W-A	SMX2|SNP2|YFL018W-A|YFL017W-A|-|protein-coding	89.501	179.079	215.405	197.964	156.561	171.837	153.199	2.00086	2.40673	2.21186	1.74927	1.91995	1.7117
YER163C	GCG1|-|YER163C|-|protein-coding	81.604	209.104	206.864	224.591	176.67	203.807	185.837	2.56242	2.53497	2.75221	2.16497	2.49751	2.2773
YBR088C	POL30|-|YBR088C|-|protein-coding	93.779	220.9	210.66	213.014	198.934	211	183.172	2.35554	2.24635	2.27145	2.12131	2.24997	1.95323
YER020W	GPA2|SSP101|YER020W|-|protein-coding	81.604	206.959	224.894	237.326	174.516	165.443	171.183	2.53614	2.75592	2.90826	2.13857	2.02739	2.09773
YOR224C	RPB8|-|YOR224C|-|protein-coding	87.198	283.095	241.974	282.476	222.633	231.78	211.148	3.24658	2.77499	3.23948	2.55319	2.65809	2.42148
YFL027C	GYP8|-|YFL027C|-|protein-coding	85.882	190.874	173.652	173.653	190.316	182.227	185.837	2.22251	2.02198	2.022	2.21602	2.12183	2.16386
YMR172W	HOT1|-|YMR172W|-|protein-coding	89.172	287.384	271.391	294.052	244.897	265.348	225.801	3.22281	3.04346	3.29758	2.74634	2.97569	2.5322
YDL124W	YDL124W|-|YDL124W|-|protein-coding	79.959	259.503	264.748	251.218	198.934	218.992	195.828	3.24545	3.31105	3.14184	2.48795	2.7388	2.44911
YPL059W	GRX5|-|YPL059W|-|protein-coding	89.172	233.767	222.047	248.903	196.061	210.201	181.174	2.62153	2.4901	2.79127	2.19868	2.35725	2.03174
YCR064C	1495	92.463	331.349	300.807	349.621	252.796	302.113	239.123	3.58358	3.25327	3.7812	2.73402	3.26739	2.58615
YDL029W	ARP2|ACT2|YDL029W|-|protein-coding	87.527	217.683	233.434	231.537	198.934	209.401	193.164	2.48704	2.66699	2.64532	2.27283	2.39242	2.20691
YML048W	GSF2|ECM6|YML048W|-|protein-coding	86.54	261.648	225.843	259.322	209.706	208.602	183.838	3.02343	2.60969	2.99656	2.42323	2.41047	2.12431
YGL245W	GUS1|GSN1|YGL245W|-|protein-coding	89.83	243.418	238.179	272.056	202.524	208.602	185.171	2.70976	2.65144	3.02857	2.25453	2.32219	2.06135
YKL195W	MIA40|FMP15|TIM40|YKL195W|-|protein-coding	86.869	248.78	238.179	237.326	193.188	208.602	196.494	2.86385	2.74182	2.732	2.2239	2.40134	2.26196
YNL244C	SUI1|MOF2|RFR1|YNL244C|-|protein-coding	83.249	285.239	260.953	284.791	229.097	249.363	211.148	3.42634	3.13461	3.42095	2.75195	2.99539	2.53634
YFR006W	YFR006W|-|YFR006W|-|protein-coding	80.288	183.368	169.857	172.495	165.898	186.223	170.517	2.28388	2.1156	2.14845	2.06629	2.31944	2.12382
YOR042W	CUE5|-|YOR042W|-|protein-coding	91.805	280.95	248.617	296.368	207.552	214.197	187.835	3.06029	2.7081	3.22823	2.26079	2.33317	2.04602
YPR074C	TKL1|-|YPR074C|-|protein-coding	84.565	264.865	241.026	282.476	202.524	234.178	200.49	3.13209	2.85019	3.34034	2.39489	2.76921	2.37084
YLR402W	742	81.933	291.673	279.931	302.156	244.178	266.147	223.803	3.5599	3.41658	3.68784	2.98022	3.24835	2.73154
YFR012W	DCV1|-|YFR012W|-|protein-coding	88.185	221.972	209.711	241.956	168.052	174.235	149.202	2.51712	2.37808	2.74373	1.90568	1.97579	1.69192
YGL076C	RPL7A|-|YGL076C|-|protein-coding	91.146	333.494	291.318	339.202	259.26	273.341	234.461	3.6589	3.19617	3.72152	2.84445	2.99894	2.57237
YFR024C-A	LSB3|YFR024C|YFR024C-A|-|protein-coding	92.463	204.815	237.23	209.541	140.762	151.057	149.868	2.2151	2.56567	2.26621	1.52236	1.6337	1.62084
YAL003W	EFB1|TEF5|YAL003W|-|protein-coding	87.527	345.29	298.91	360.041	251.36	273.341	227.134	3.94495	3.41506	4.11348	2.8718	3.12293	2.59502
YFR028C	CDC14|OAF3|YFR028C|-|protein-coding	66.468	167.283	149.929	162.076	143.634	150.257	141.209	2.51674	2.25566	2.43841	2.16095	2.26059	2.12447
YDR129C	SAC6|ABP67|YDR129C|-|protein-coding	88.185	190.874	191.682	193.334	180.261	181.428	168.519	2.16447	2.17363	2.19237	2.04412	2.05736	1.91097
YIL157C	COA1|-|YIL157C|-|protein-coding	88.185	182.296	179.346	174.811	175.234	171.837	161.858	2.0672	2.03375	1.98232	1.98712	1.9486	1.83544
YPR112C	MRD1|-|YPR112C|-|protein-coding	86.211	242.346	211.609	252.376	203.243	230.981	179.176	2.81108	2.45455	2.92742	2.35751	2.67925	2.07834
YOR026W	BUB3|PAC9|YOR026W|-|protein-coding	87.527	189.802	184.09	184.072	194.625	189.42	180.508	2.1685	2.10324	2.10303	2.2236	2.16413	2.06231
YKL106C-A	YKL106C-A|-|YKL106C-A|-|protein-coding	78.972	250.925	254.31	239.641	215.452	234.977	206.485	3.17739	3.22026	3.03451	2.72821	2.97545	2.61466
YFR037C	RSC8|SWH3|YFR037C|-|protein-coding	90.159	206.959	187.886	210.699	167.334	173.435	153.199	2.29549	2.08394	2.33697	1.85599	1.92366	1.69921
YML011C	RAD33|-|YML011C|-|protein-coding	87.856	195.164	188.835	209.541	189.597	199.011	174.513	2.22141	2.14937	2.38505	2.15804	2.2652	1.98635
YOR201C	MRM1|PET56|YOR201C|-|protein-coding	85.882	231.623	215.405	255.849	188.879	200.61	171.849	2.69699	2.50815	2.97908	2.19929	2.33588	2.00099
YJL006C	CTK2|-|YJL006C|-|protein-coding	78.643	256.286	243.872	282.476	204.679	222.988	187.169	3.25885	3.101	3.59188	2.60263	2.83545	2.37998
YER008C	SEC3|PSL1|YER008C|-|protein-coding	87.856	209.104	210.66	226.907	193.188	199.011	180.508	2.38008	2.39779	2.58271	2.19892	2.2652	2.05459
YGL002W	ERP6|-|YGL002W|-|protein-coding	92.463	229.478	232.485	244.272	178.825	205.405	185.837	2.48184	2.51436	2.64184	1.93402	2.22148	2.00985
YGL003C	CDH1|HCT1|YGL003C|-|protein-coding	88.514	182.296	179.346	182.914	155.125	163.045	151.866	2.05952	2.02619	2.0665	1.75255	1.84202	1.71573
YGL006W-A	YGL006W-A|-|YGL006W-A|-|protein-coding	83.249	201.598	195.477	160.918	163.025	179.829	168.519	2.42163	2.3481	1.93297	1.95828	2.16013	2.02428
YPL226W	NEW1|-|YPL226W|-|protein-coding	84.236	228.406	204.967	245.43	204.679	210.201	191.165	2.7115	2.43325	2.9136	2.42983	2.49538	2.2694
YGL007W	BRP1|-|YGL007W|-|protein-coding	82.591	291.673	277.084	311.418	196.779	230.981	186.503	3.53153	3.35489	3.7706	2.38257	2.79668	2.25815
YGL008C	PMA1|KTI10|YGL008C|-|protein-coding	99.044	309.903	260.004	321.837	236.997	272.541	233.128	3.12894	2.62514	3.24943	2.39285	2.75172	2.35378
YLR255C	YLR255C|-|YLR255C|-|protein-coding	80.617	274.516	279.931	298.683	178.825	198.212	179.842	3.40519	3.47236	3.70496	2.2182	2.45869	2.23082
YMR131C	RRB1|-|YMR131C|-|protein-coding	90.488	241.274	234.383	265.11	195.343	223.788	186.503	2.66636	2.59021	2.92978	2.15877	2.47312	2.06108
YGL021W	ALK1|-|YGL021W|-|protein-coding	94.108	189.802	167.959	215.33	173.079	207.004	181.84	2.01685	1.78475	2.28812	1.83915	2.19964	1.93225
YER165W	PAB1|-|YER165W|-|protein-coding	87.198	234.84	200.222	240.799	182.416	197.413	183.172	2.69318	2.29618	2.76152	2.09197	2.26396	2.10064
YNL098C	RAS2|CTN5|CYR3|GLC5|TSL7|YNL098C|-|protein-coding	88.843	200.525	174.601	192.176	129.989	144.663	140.543	2.25707	1.96528	2.1631	1.46313	1.6283	1.58193
YGL025C	PGD1|HRS1|MED3|YGL025C|-|protein-coding	84.565	198.381	173.652	192.176	159.434	178.231	155.197	2.3459	2.05347	2.27252	1.88534	2.10762	1.83524
YGL026C	TRP5|-|YGL026C|-|protein-coding	89.172	187.657	206.864	210.699	187.443	195.814	169.185	2.10444	2.31983	2.36284	2.10204	2.19591	1.89729
YGL028C	SCW11|-|YGL028C|-|protein-coding	91.146	273.444	233.434	283.633	175.952	207.803	174.513	3.00007	2.5611	3.11185	1.93044	2.27989	1.91465
YDL226C	GCS1|-|YDL226C|-|protein-coding	78.972	226.261	209.711	216.487	175.234	191.019	172.515	2.86508	2.65551	2.74131	2.21894	2.41882	2.18451
YJL143W	TIM17|MIM17|MPI2|SMS1|YJL143W|-|protein-coding	87.198	231.623	217.303	236.168	196.061	197.413	184.504	2.65629	2.49206	2.70841	2.24846	2.26396	2.11592
YGL038C	OCH1|LDB12|NGD29|YGL038C|-|protein-coding	93.779	189.802	142.338	184.072	186.006	207.803	181.84	2.02393	1.5178	1.96283	1.98345	2.21588	1.93903
YGL040C	HEM2|OLE4|SLU1|YGL040C|-|protein-coding	93.45	200.525	195.477	208.384	167.334	181.428	172.515	2.1458	2.09178	2.2299	1.79063	1.94144	1.84607
YGL043W	DST1|PPR2|YGL043W|-|protein-coding	98.056	230.55	202.12	197.964	188.161	195.015	178.51	2.35121	2.06127	2.01889	1.91891	1.98881	1.82049
YFL045C	SEC53|ALG4|YFL045C|-|protein-coding	80.946	204.815	193.58	219.96	204.679	216.594	185.837	2.53027	2.39147	2.71737	2.52859	2.67578	2.29581
YMR078C	CTF18|CHL12|YMR078C|-|protein-coding	84.236	247.708	244.821	251.218	211.861	219.791	191.165	2.94064	2.90637	2.98231	2.51509	2.60923	2.2694
YHR199C-A	NBL1|-|YHR199C-A|-|protein-coding	85.882	239.129	251.464	246.587	206.833	219.791	199.824	2.78439	2.92802	2.87123	2.40834	2.55922	2.32673
YGL055W	OLE1|MDM2|YGL055W|-|protein-coding	88.843	289.528	245.77	305.629	202.524	232.579	191.165	3.25887	2.76634	3.4401	2.27957	2.61787	2.15172
YGL058W	RAD6|PSO8|UBC2|YGL058W|-|protein-coding	89.83	185.513	185.988	197.964	168.052	183.826	158.527	2.06516	2.07044	2.20376	1.87078	2.04638	1.76474
YOR187W	TUF1|-|YOR187W|-|protein-coding	84.236	203.742	194.528	206.068	176.67	185.424	176.511	2.4187	2.30932	2.44632	2.09732	2.20124	2.09543
YER133W	GLC7|CID1|DIS2|YER133W|-|protein-coding	95.095	233.767	230.587	230.38	190.316	195.814	184.504	2.45825	2.42481	2.42263	2.00132	2.05914	1.94021
YLR295C	ATP14|-|YLR295C|-|protein-coding	85.224	227.333	214.456	228.064	170.925	184.625	177.844	2.66748	2.51638	2.67605	2.0056	2.16635	2.08678
YDR463W	STP1|BAP1|SSY2|YDR463W|-|protein-coding	89.83	257.359	227.741	254.691	199.652	204.606	186.503	2.86496	2.53524	2.83526	2.22255	2.2777	2.07618
YDR231C	COX20|-|YDR231C|-|protein-coding	86.869	235.912	223.945	245.43	187.443	221.39	181.84	2.71572	2.57796	2.82529	2.15777	2.54855	2.09327
YMR235C	RNA1|-|YMR235C|-|protein-coding	85.553	264.865	244.821	284.791	206.115	225.386	201.156	3.09592	2.86163	3.32883	2.40921	2.63446	2.35124
YDL074C	BRE1|-|YDL074C|-|protein-coding	86.211	249.852	236.281	261.637	197.497	211	187.169	2.89815	2.74073	3.03484	2.29086	2.44748	2.17106
YOR024W	494	89.501	312.047	298.91	307.945	239.151	267.746	227.8	3.48652	3.33974	3.44069	2.67205	2.99154	2.54522
YDR363W-A	SEM1|DSS1|HOD1|YDR363W-A|-|protein-coding	91.146	294.89	266.646	305.629	219.042	238.174	205.819	3.23536	2.92548	3.35318	2.4032	2.6131	2.25812
YGL097W	SRM1|MTR1|PRP20|TSM437|YGL097W|-|protein-coding	80.946	194.091	186.937	221.118	179.543	198.212	165.854	2.39778	2.3094	2.73167	2.21806	2.44869	2.04895
YGL101W	YGL101W|-|YGL101W|-|protein-coding	94.437	203.742	199.273	197.964	186.725	181.428	180.508	2.15744	2.11012	2.09625	1.97724	1.92115	1.91141
YKL006W	RPL14A|-|YKL006W|-|protein-coding	86.211	286.311	259.055	304.472	229.097	243.769	214.478	3.32105	3.00489	3.53171	2.6574	2.82759	2.48783
YIL053W	GPP1|RHR2|YIL053W|-|protein-coding	89.501	319.554	283.727	336.887	250.642	280.534	236.459	3.5704	3.1701	3.76406	2.80044	3.13442	2.64197
YOR375C	GDH1|DHE4|URE1|YOR375C|-|protein-coding	95.753	288.456	253.361	321.837	216.888	241.371	207.817	3.0125	2.64598	3.36112	2.26508	2.52077	2.17034
YLR264W	RPS28B|RPS33B|YLR264W|-|protein-coding	86.54	305.613	271.391	326.468	234.124	254.159	209.816	3.53147	3.13602	3.77245	2.70538	2.9369	2.4245
YGL109W	411	84.236	232.695	198.324	241.956	203.243	222.988	190.499	2.76242	2.35439	2.87236	2.41278	2.64718	2.26149
YGL110C	CUE3|-|YGL110C|-|protein-coding	87.198	194.091	169.857	181.757	178.825	191.019	172.515	2.22587	1.94795	2.08442	2.05079	2.19064	1.97843
YGL111W	NSA1|-|YGL111W|-|protein-coding	84.895	234.84	203.069	236.168	185.288	191.818	167.186	2.76624	2.392	2.78188	2.18255	2.25947	1.96933
YGL112C	TAF6|TAF60|YGL112C|-|protein-coding	85.553	202.67	196.426	223.434	178.825	191.019	165.188	2.36894	2.29596	2.61164	2.09022	2.23276	1.93083
YGL115W	SNF4|CAT3|SCI1|YGL115W|-|protein-coding	94.766	203.742	186.937	199.122	162.307	161.447	149.202	2.14995	1.97262	2.1012	1.71271	1.70364	1.57443
YGL118C	YGL118C|-|YGL118C|-|protein-coding	93.779	202.67	222.047	201.437	140.044	171.038	136.547	2.16114	2.36777	2.148	1.49334	1.82384	1.45605
YGL120C	PRP43|-|YGL120C|-|protein-coding	88.843	230.55	201.171	247.745	183.134	209.401	167.852	2.59503	2.26434	2.78857	2.06132	2.35698	1.88931
YDR224C	HTB1|SPT12|YDR224C|-|protein-coding	95.424	351.723	310.297	368.144	260.696	283.731	239.789	3.6859	3.25177	3.85798	2.73198	2.97337	2.51288
YNL313C	EMW1|-|YNL313C|-|protein-coding	84.565	182.296	178.397	194.491	183.134	193.416	167.852	2.15569	2.10958	2.2999	2.1656	2.28719	1.98489
YGL125W	MET13|MET11|MRPL45|YGL125W|-|protein-coding	84.236	189.802	199.273	151.657	164.461	182.227	171.183	2.25322	2.36565	1.80038	1.95238	2.16329	2.03218
YGL126W	SCS3|FIT2B|YGL126W|-|protein-coding	82.92	175.862	169.857	171.338	178.825	181.428	173.847	2.12086	2.04844	2.0663	2.1566	2.18799	2.09656
YGL127C	SOH1|MED31|YGL127C|-|protein-coding	81.275	191.947	197.375	186.388	155.843	172.636	163.856	2.3617	2.42848	2.2933	1.91748	2.1241	2.01607
YDR270W	CCC2|-|YDR270W|-|protein-coding	87.527	244.491	222.996	247.745	168.77	164.644	171.183	2.79332	2.54774	2.8305	1.92821	1.88107	1.95577
YCL044C	MGR1|-|YCL044C|-|protein-coding	93.45	219.827	212.558	216.487	183.852	246.166	195.828	2.35235	2.27456	2.31661	1.96738	2.6342	2.09554
YGR264C	MES1|-|YGR264C|-|protein-coding	81.604	229.478	217.303	221.118	190.316	192.617	180.508	2.81209	2.6629	2.70965	2.33219	2.36039	2.212
YDL237W	AIM6|-|YDL237W|-|protein-coding	86.211	186.585	197.375	166.707	168.052	207.803	178.51	2.16428	2.28944	1.93371	1.94931	2.4104	2.07062
YGL166W	CUP2|ACE1|YGL166W|-|protein-coding	83.578	230.55	227.741	243.114	170.925	191.019	175.845	2.7585	2.72489	2.90883	2.0451	2.28552	2.10396
YDR023W	SES1|-|YDR023W|-|protein-coding	77.655	227.333	210.66	238.483	192.47	214.996	179.176	2.92747	2.71277	3.07106	2.47853	2.7686	2.30733
YDR145W	TAF12|TAF61|TAF68|YDR145W|-|protein-coding	82.92	171.572	176.499	188.703	163.743	179.03	165.188	2.06913	2.12855	2.27572	1.97471	2.15907	1.99214
YHR208W	BAT1|ECA39|TWT1|YHR208W|-|protein-coding	77.985	230.55	212.558	191.018	194.625	211.799	155.863	2.95634	2.72563	2.44942	2.49567	2.71589	1.99863
YGL177W	505	80.946	180.151	184.09	179.441	152.971	168.64	139.211	2.22557	2.27423	2.2168	1.88979	2.08336	1.7198
YDR120C	TRM1|-|YDR120C|-|protein-coding	86.54	261.648	249.566	283.633	206.833	228.583	177.844	3.02343	2.88382	3.27748	2.39003	2.64136	2.05505
YGL181W	GTS1|FHT1|LSR1|YGL181W|-|protein-coding	92.463	191.947	232.485	230.38	155.843	178.231	162.524	2.07593	2.51436	2.49159	1.68546	1.92759	1.75772
YGL182C	577	90.817	190.874	209.711	223.434	168.77	199.011	174.513	2.10174	2.30916	2.46027	1.85835	2.19134	1.92159
YGL186C	TPN1|-|YGL186C|-|protein-coding	91.146	204.815	203.069	213.014	142.916	147.86	147.204	2.24711	2.22795	2.33706	1.56799	1.62223	1.61504
YGR102C	GTF1|-|YGR102C|-|protein-coding	87.856	232.695	233.434	229.222	191.752	214.197	179.176	2.6486	2.65701	2.60906	2.18257	2.43805	2.03943
YKL125W	RRN3|-|YKL125W|-|protein-coding	80.946	250.925	221.098	252.376	190.316	204.606	183.838	3.09991	2.73143	3.11783	2.35115	2.52769	2.27112
YLR370C	ARC18|-|YLR370C|-|protein-coding	89.172	231.623	222.047	240.799	184.57	203.807	177.844	2.59749	2.4901	2.70039	2.06982	2.28555	1.99439
YGL197W	MDS3|-|YGL197W|-|protein-coding	86.54	203.742	205.915	194.491	181.697	193.416	178.51	2.35431	2.37942	2.24741	2.09957	2.23499	2.06275
YPR108W	RPN7|-|YPR108W|-|protein-coding	86.869	182.296	183.141	197.964	155.843	166.242	157.195	2.09852	2.10824	2.27888	1.794	1.91371	1.80956
YIL094C	LYS12|LYS10|LYS11|YIL094C|-|protein-coding	88.185	320.626	313.143	253.533	201.806	207.803	192.497	3.63583	3.55098	2.87501	2.28844	2.35644	2.18288
YLR375W	STP3|-|YLR375W|-|protein-coding	77.655	234.84	232.485	225.749	209.706	230.981	196.494	3.02415	2.99382	2.90708	2.70048	2.97445	2.53035
YGL203C	KEX1|-|YGL203C|-|protein-coding	89.83	189.802	190.733	204.911	163.025	164.644	153.199	2.1129	2.12327	2.2811	1.81482	1.83284	1.70543
YNL247W	YNL247W|-|YNL247W|-|protein-coding	85.882	253.069	230.587	260.479	197.497	213.398	188.501	2.94671	2.68493	3.03299	2.29963	2.48478	2.19488
YPL210C	SRP72|-|YPL210C|-|protein-coding	94.108	201.598	190.733	208.384	178.107	181.428	159.859	2.1422	2.02675	2.21431	1.89258	1.92787	1.69868
YGL210W	YPT32|-|YGL210W|-|protein-coding	82.591	198.381	201.171	184.072	191.034	190.22	168.519	2.40197	2.43575	2.22872	2.31301	2.30316	2.0404
YGL220W	BOL2|AIM15|FRA2|YGL220W|-|protein-coding	81.933	184.44	187.886	167.865	174.516	192.617	168.519	2.25111	2.29317	2.04881	2.12998	2.35091	2.05679
YGL221C	NIF3|-|YGL221C|-|protein-coding	82.591	167.283	171.754	167.865	169.489	173.435	159.859	2.02544	2.07957	2.03249	2.05215	2.09993	1.93555
YHL011C	PRS3|-|YHL011C|-|protein-coding	88.843	216.61	200.222	219.96	180.261	187.822	169.851	2.43812	2.25366	2.47583	2.02898	2.11409	1.91181
YPR069C	SPE3|-|YPR069C|-|protein-coding	86.869	227.333	224.894	252.376	191.034	219.791	181.84	2.61696	2.58889	2.90525	2.1991	2.53014	2.09327
YNL157W	IGO1|-|YNL157W|-|protein-coding	81.604	238.057	222.996	240.799	200.37	205.405	186.503	2.91722	2.73266	2.95082	2.45539	2.51709	2.28546
YDR309C	GIC2|-|YDR309C|-|protein-coding	86.869	219.827	194.528	231.537	192.47	195.015	183.172	2.53056	2.23933	2.66536	2.21564	2.24493	2.1086
YAL042W	ERV46|FUN9|YAL042W|-|protein-coding	78.314	228.406	220.149	226.907	206.115	227.784	203.821	2.91654	2.81111	2.8974	2.6319	2.9086	2.60261
YLR432W	IMD3|-|YLR432W|-|protein-coding	91.475	248.78	239.128	300.999	209.706	209.401	187.169	2.71965	2.61414	3.29051	2.2925	2.28916	2.04612
YGL231C	EMC4|-|YGL231C|-|protein-coding	89.172	236.984	227.741	223.434	192.47	193.416	181.84	2.65761	2.55395	2.50565	2.15841	2.16902	2.03921
YDR190C	RVB1|TIH1|TIP49|TIP49A|YDR190C|-|protein-coding	87.856	264.865	242.923	273.214	199.652	217.394	194.496	3.01476	2.76501	3.10979	2.27249	2.47444	2.2138
YGL236C	MTO1|IPS1|YGL236C|-|protein-coding	81.275	223.044	204.018	219.96	175.234	191.818	169.185	2.74431	2.51022	2.70637	2.15606	2.36011	2.08164
YGL238W	CSE1|KAP109|YGL238W|-|protein-coding	84.895	181.223	172.703	179.441	158.716	175.833	156.529	2.13467	2.03431	2.11368	1.86956	2.07118	1.8438
YIR006C	PAN1|DIM2|MDP3|MIP3|YIR006C|-|protein-coding	81.604	280.95	270.442	289.422	193.188	212.598	176.511	3.44285	3.31408	3.54666	2.36738	2.60524	2.16302
YDR377W	ATP17|-|YDR377W|-|protein-coding	96.082	206.959	172.703	209.541	170.207	187.023	171.183	2.15398	1.79745	2.18086	1.77148	1.94649	1.78163
YGL247W	BRR6|-|YGL247W|-|protein-coding	86.54	193.019	194.528	208.384	174.516	173.435	171.849	2.2304	2.24784	2.40795	2.01659	2.0041	1.98578
YGL248W	PDE1|-|YGL248W|-|protein-coding	89.83	181.223	165.112	164.391	136.453	150.257	139.211	2.0174	1.83805	1.83002	1.51901	1.67268	1.54972
YGR253C	PUP2|DOA5|YGR253C|-|protein-coding	90.817	208.032	223.945	241.956	175.952	178.231	165.854	2.29067	2.46589	2.66421	1.93743	1.96253	1.82624
YPL015C	HST2|-|YPL015C|-|protein-coding	81.933	283.095	231.536	273.214	208.988	221.39	191.165	3.4552	2.82592	3.3346	2.55072	2.70209	2.33319
YBR052C	RFS1|-|YBR052C|-|protein-coding	87.856	258.431	219.2	255.849	194.625	212.598	191.831	2.94153	2.49499	2.91214	2.21527	2.41985	2.18347
YOR312C	RPL20B|RPL18A1|YOR312C|-|protein-coding	91.475	285.239	227.741	285.949	224.788	234.178	216.476	3.11822	2.48965	3.12598	2.45737	2.56002	2.3665
YGL257C	MNT2|-|YGL257C|-|protein-coding	86.211	212.321	230.587	209.541	142.916	134.273	118.562	2.46281	2.67468	2.43056	1.65775	1.55749	1.37525
YGR002C	SWC4|EAF2|GOD1|YGR002C|-|protein-coding	90.488	202.67	196.426	201.437	183.852	179.03	157.861	2.23974	2.17074	2.22612	2.03178	1.97849	1.74455
YGR005C	TFG2|-|YGR005C|-|protein-coding	92.134	190.874	190.733	167.865	145.789	163.845	167.186	2.0717	2.07017	1.82197	1.58236	1.77833	1.8146
YGR007W	ECT1|MUQ1|YGR007W|-|protein-coding	90.488	241.274	241.974	250.06	212.579	227.784	204.487	2.66636	2.6741	2.76346	2.34925	2.51728	2.25982
YJR046W	TAH11|CDT1|SID2|YJR046W|-|protein-coding	87.527	262.72	231.536	266.268	201.806	219.791	197.16	3.00159	2.64531	3.04212	2.30564	2.51112	2.25256
YGR009C	SEC9|HSS7|YGR009C|-|protein-coding	90.817	188.73	163.214	182.914	165.18	172.636	158.527	2.07814	1.79717	2.01409	1.81882	1.90092	1.74557
YKL031W	494	78.972	284.167	289.42	295.21	190.316	191.019	196.494	3.59833	3.66484	3.73816	2.40992	2.41882	2.48815
YPR103W	PRE2|DOA3|PRG1|SRR2|YPR103W|-|protein-coding	93.779	243.418	231.536	239.641	166.616	177.432	171.183	2.59566	2.46895	2.55538	1.77669	1.89202	1.82539
YDR510W	SMT3|-|YDR510W|-|protein-coding	77.326	278.805	278.982	295.21	211.861	224.587	197.826	3.60558	3.60787	3.81773	2.73984	2.90442	2.55834
YKL208W	CBT1|SOC1|YKL208W|-|protein-coding	85.224	295.962	293.216	300.999	189.597	205.405	181.84	3.47275	3.44053	3.53186	2.22469	2.41018	2.13367
YOR087W	YVC1|YOR088W|YOR087W|-|protein-coding	89.172	262.72	236.281	289.422	175.952	203.807	171.183	2.94622	2.64972	3.24566	1.97318	2.28555	1.91969
YGR030C	POP6|-|YGR030C|-|protein-coding	91.146	205.887	190.733	195.649	160.87	175.034	153.199	2.25887	2.09261	2.14655	1.76497	1.92037	1.68081
YDR423C	CAD1|YAP2|YDR423C|-|protein-coding	88.185	316.337	302.705	317.206	236.997	250.163	227.134	3.5872	3.43261	3.59705	2.6875	2.8368	2.57565
YBL071C-B	YBL071C-B|-|YBL071C-B|-|protein-coding	87.198	339.928	298.91	360.041	254.233	270.144	235.127	3.89835	3.42795	4.12901	2.91558	3.09805	2.69647
YGR035C	YGR035C|-|YGR035C|-|protein-coding	92.134	230.55	154.674	208.384	80.435	82.322	75.933	2.50233	1.67879	2.26175	0.873022	0.893503	0.824158
YDR525W	API2|-|YDR525W|-|protein-coding	85.882	379.604	340.662	408.663	263.569	291.723	247.782	4.42006	3.96663	4.75842	3.06897	3.39679	2.88514
YCR071C	IMG2|-|YCR071C|-|protein-coding	86.211	185.513	199.273	184.072	170.207	200.61	163.19	2.15185	2.31146	2.13513	1.97431	2.32697	1.89291
YGR045C	YGR045C|-|YGR045C|-|protein-coding	80.617	219.827	197.375	199.122	160.152	181.428	168.519	2.72681	2.4483	2.46998	1.98658	2.25049	2.09037
YPR065W	ROX1|REO1|YPR065W|-|protein-coding	92.463	197.308	182.193	191.018	193.188	181.428	173.847	2.13391	1.97044	2.06589	2.08935	1.96217	1.88018
YGR056W	RSC1|-|YGR056W|-|protein-coding	82.92	184.44	180.295	192.176	157.998	174.235	153.865	2.22431	2.17432	2.31761	1.90543	2.10124	1.85558
YGR057C	LST7|-|YGR057C|-|protein-coding	90.488	196.236	180.295	192.176	147.943	159.049	136.547	2.16864	1.99247	2.12377	1.63495	1.75768	1.50901
YPL211W	NIP7|-|YPL211W|-|protein-coding	91.805	231.623	210.66	253.533	199.652	211.799	181.174	2.52299	2.29465	2.76165	2.17474	2.30705	1.97347
YGR061C	ADE6|-|YGR061C|-|protein-coding	88.514	247.708	240.077	260.479	183.134	189.42	161.192	2.79852	2.71231	2.9428	2.06898	2.14	1.82109
YGR062C	COX18|OXA2|YGR062C|-|protein-coding	78.972	180.151	174.601	165.549	141.48	154.254	149.202	2.2812	2.21092	2.0963	1.79152	1.95327	1.8893
YOR239W	ABP140|TRM140|YOR240W|YOR239W|-|protein-coding	96.411	220.9	220.149	225.749	176.67	189.42	163.856	2.29123	2.28344	2.34153	1.83247	1.96471	1.69956
YGR064W	576	84.895	185.513	193.58	193.334	158.716	175.833	159.193	2.18521	2.28023	2.27733	1.86956	2.07118	1.87518
YGR078C	PAC10|GIM2|PFD3|RKS2|YGR078C|-|protein-coding	88.514	210.176	203.069	228.064	167.334	181.428	157.861	2.37449	2.2942	2.57659	1.89048	2.04971	1.78346
YDR456W	NHX1|NHA2|VPL27|VPS44|YDR456W|-|protein-coding	94.766	214.466	225.843	231.537	159.434	163.045	145.872	2.26311	2.38316	2.44325	1.6824	1.7205	1.53929
YIL076W	SEC28|ANU2|YIL076W|-|protein-coding	87.527	199.453	198.324	187.545	169.489	175.833	162.524	2.27876	2.26586	2.14271	1.93642	2.0089	1.85684
YGR082W	TOM20|MAS20|MOM19|YGR082W|-|protein-coding	90.488	221.972	204.018	228.064	186.006	187.822	179.176	2.45305	2.25464	2.52038	2.05559	2.07566	1.98011
YGR083C	GCD2|GCD12|YGR083C|-|protein-coding	86.211	178.006	168.908	185.23	154.407	169.439	155.863	2.06477	1.95924	2.14857	1.79104	1.9654	1.80792
YGR084C	MRP13|-|YGR084C|-|protein-coding	91.475	219.827	196.426	224.591	188.879	194.216	185.837	2.40314	2.14732	2.45522	2.06482	2.12316	2.03156
YBR218C	PYC2|-|YBR218C|-|protein-coding	91.475	225.189	198.324	240.799	173.079	188.621	167.186	2.46175	2.16807	2.6324	1.89209	2.062	1.82767
YIL036W	CST6|ACA2|SHF1|YIL036W|-|protein-coding	88.514	184.44	179.346	187.545	140.762	162.246	135.881	2.08374	2.02619	2.11882	1.59028	1.833	1.53514
YPL055C	LGE1|-|YPL055C|-|protein-coding	83.907	193.019	191.682	202.595	162.307	190.22	173.847	2.30039	2.28446	2.41452	1.93437	2.26703	2.0719
YGR103W	NOP7|YPH1|YGR103W|-|protein-coding	92.134	205.887	198.324	215.33	178.107	194.216	167.186	2.23465	2.15256	2.33714	1.93313	2.10797	1.8146
YGL107C	RMD9|-|YGL107C|-|protein-coding	94.766	210.176	221.098	231.537	196.061	217.394	186.503	2.21784	2.33309	2.44325	2.0689	2.29401	1.96804
YJR091C	JSN1|PUF1|YJR091C|-|protein-coding	90.817	239.129	222.996	239.641	176.67	191.818	171.849	2.63309	2.45544	2.63872	1.94534	2.11214	1.89226
YKR089C	TGL4|STC1|YKR089C|-|protein-coding	86.869	182.296	180.295	177.126	156.561	162.246	152.533	2.09852	2.07548	2.039	1.80227	1.86771	1.7559
YGR117C	YGR117C|-|YGR117C|-|protein-coding	90.817	182.296	185.039	180.599	155.843	159.848	152.533	2.00729	2.03749	1.9886	1.71601	1.76011	1.67956
YGL148W	ARO2|-|YGL148W|-|protein-coding	87.856	223.044	226.792	262.795	183.852	207.803	177.178	2.53875	2.58141	2.9912	2.09265	2.36527	2.01669
YGR119C	NUP57|-|YGR119C|-|protein-coding	89.172	226.261	209.711	225.749	172.361	176.632	163.856	2.53735	2.35176	2.53161	1.9329	1.9808	1.83753
YMR074C	SDD2|-|YMR074C|-|protein-coding	80.946	240.201	237.23	241.956	216.888	224.587	197.16	2.96742	2.93072	2.9891	2.67942	2.77453	2.4357
YGR121C	MEP1|AMT1|YGR121C|-|protein-coding	89.501	217.683	222.996	229.222	117.78	131.875	123.225	2.43219	2.49155	2.56111	1.31596	1.47345	1.3768
YAL016W	TPD3|FUN32|YAL016W|-|protein-coding	86.54	193.019	165.112	196.807	152.252	157.451	141.875	2.2304	1.90793	2.27417	1.75933	1.8194	1.63942
YGR123C	PPT1|-|YGR123C|-|protein-coding	82.591	223.044	207.813	199.122	168.77	186.223	155.197	2.70058	2.51617	2.41094	2.04344	2.25476	1.8791
YGR124W	ASN2|-|YGR124W|-|protein-coding	81.604	235.912	231.536	235.01	185.288	195.814	179.176	2.89094	2.83731	2.87988	2.27057	2.39956	2.19568
YGR128C	UTP8|-|YGR128C|-|protein-coding	85.224	185.513	185.988	202.595	185.288	173.435	156.529	2.17677	2.18234	2.37721	2.17413	2.03505	1.83668
YNR039C	ZRG17|-|YNR039C|-|protein-coding	86.211	238.057	266.646	257.006	207.552	191.019	166.52	2.76133	3.09295	2.98113	2.40749	2.21571	1.93154
YDL040C	NAT1|AAA1|NAA15|YDL040C|-|protein-coding	88.185	226.261	213.507	222.276	177.388	195.015	178.51	2.56575	2.42113	2.52056	2.01154	2.21143	2.02427
YGR133W	PEX4|PAS2|UBC10|YGR133W|-|protein-coding	83.249	176.934	199.273	192.176	177.388	179.829	157.861	2.12536	2.3937	2.30845	2.13081	2.16013	1.89625
YPR186C	PZF1|TFC2|YPR186C|-|protein-coding	86.54	204.815	194.528	219.96	197.497	199.81	179.842	2.36671	2.24784	2.54171	2.28215	2.30887	2.07814
YGR136W	LSB1|-|YGR136W|-|protein-coding	89.83	196.236	200.222	208.384	183.134	194.216	178.51	2.18453	2.2289	2.31976	2.03867	2.16204	1.9872
YGR141W	VPS62|-|YGR141W|-|protein-coding	90.159	186.585	188.835	194.491	137.171	149.458	147.204	2.06951	2.09447	2.1572	1.52143	1.65772	1.63272
YGR146C-A	YGR146C-A|-|YGR146C-A|-|protein-coding	72.062	213.393	230.587	213.014	193.906	214.996	201.823	2.96124	3.19984	2.95598	2.69082	2.98349	2.80069
YNL281W	HCH1|-|YNL281W|-|protein-coding	78.643	215.538	205.915	204.911	206.115	230.981	207.817	2.74071	2.61835	2.60558	2.62089	2.93708	2.64254
YGR157W	CHO2|PEM1|YGR157W|-|protein-coding	86.211	223.044	206.864	221.118	168.77	173.435	155.863	2.58719	2.39951	2.56485	1.95764	2.01175	1.80792
YKL138C	MRPL31|-|YKL138C|-|protein-coding	92.463	234.84	206.864	239.641	175.234	199.81	168.519	2.53983	2.23726	2.59175	1.89518	2.16097	1.82256
YNL052W	COX5A|-|YNL052W|-|protein-coding	94.108	203.742	186.937	206.068	158.716	169.439	170.517	2.16498	1.98641	2.1897	1.68653	1.80047	1.81193
YPR144C	NOC4|UTP19|YPR144C|-|protein-coding	84.565	273.444	237.23	287.106	206.833	225.386	189.167	3.23354	2.8053	3.39509	2.44585	2.66524	2.23694
YBR101C	FES1|-|YBR101C|-|protein-coding	86.54	231.623	234.383	245.43	193.906	210.201	184.504	2.67648	2.70838	2.83603	2.24065	2.42895	2.13201
YIL143C	SSL2|LOM3|RAD25|YIL143C|-|protein-coding	86.54	248.78	219.2	262.795	195.343	208.602	193.164	2.87474	2.53293	3.03669	2.25726	2.41047	2.23208
YBL042C	FUI1|-|YBL042C|-|protein-coding	84.565	233.767	193.58	274.372	211.143	230.182	197.826	2.76435	2.28913	3.24451	2.49681	2.72195	2.33934
YHL009C	YAP3|-|YHL009C|-|protein-coding	90.488	254.142	208.762	252.376	171.643	191.818	167.186	2.80857	2.30707	2.78905	1.89686	2.11982	1.8476
YGR175C	ERG1|-|YGR175C|-|protein-coding	80.288	206.959	208.762	218.803	173.798	192.617	171.183	2.57771	2.60016	2.72523	2.16468	2.39908	2.13211
YGR176W	658	92.463	228.406	262.851	244.272	187.443	209.401	179.176	2.47024	2.84277	2.64184	2.02722	2.2647	1.93781
YGR179C	OKP1|-|YGR179C|-|protein-coding	89.83	182.296	201.171	206.068	181.697	184.625	183.838	2.02934	2.23946	2.29398	2.02268	2.05527	2.04651
YOR036W	PEP12|VPL6|VPS6|VPT13|YOR036W|-|protein-coding	91.805	275.588	237.23	261.637	209.706	235.776	201.156	3.00188	2.58406	2.84992	2.28425	2.56823	2.19112
YKL145W	RPT1|CIM5|YTA3|YKL145W|-|protein-coding	87.198	242.346	240.077	257.006	184.57	199.81	182.506	2.77926	2.75324	2.94738	2.11668	2.29145	2.09301
YDL067C	COX9|-|YDL067C|-|protein-coding	89.501	285.239	265.697	292.895	211.143	237.375	211.148	3.18699	2.96865	3.27253	2.35911	2.65221	2.35917
YER070W	RNR1|CRT7|RIR1|SDS12|YER070W|-|protein-coding	91.805	279.878	254.31	290.579	238.433	264.549	210.482	3.04861	2.77011	3.16518	2.59717	2.88164	2.29271
YKL054C	DEF1|VID31|YKL054C|-|protein-coding	85.553	258.431	220.149	273.214	211.143	222.189	195.162	3.02071	2.57325	3.19351	2.46798	2.59709	2.28118
YDR225W	HTA1|H2A1|SPT11|YDR225W|-|protein-coding	82.591	300.252	269.493	319.521	223.351	230.981	203.155	3.63541	3.26298	3.86871	2.7043	2.79668	2.45977
YGR198W	YPP1|-|YGR198W|-|protein-coding	92.134	189.802	185.039	202.595	155.843	165.443	149.868	2.06006	2.00837	2.19892	1.69148	1.79568	1.62663
YGR200C	ELP2|KTI3|TOT2|YGR200C|-|protein-coding	83.249	189.802	158.47	192.176	175.952	188.621	163.19	2.27993	1.90357	2.30845	2.11356	2.26574	1.96026
YDR500C	RPL37B|-|YDR500C|-|protein-coding	91.475	300.252	268.544	326.468	239.151	258.954	231.13	3.28234	2.93571	3.56893	2.61439	2.83087	2.5267
YGR203W	YCH1|-|YGR203W|-|protein-coding	86.54	269.154	250.515	259.322	218.324	252.56	217.142	3.11017	2.89479	2.99656	2.52281	2.91842	2.50915
YGR204W	ADE3|-|YGR204W|-|protein-coding	86.54	232.695	241.974	243.114	168.77	177.432	184.504	2.68887	2.79609	2.80927	1.9502	2.05029	2.13201
YEL046C	GLY1|-|YEL046C|-|protein-coding	85.224	274.516	250.515	303.314	217.606	246.966	213.146	3.22111	2.93949	3.55902	2.55334	2.89785	2.50101
YBR293W	VBA2|-|YBR293W|-|protein-coding	81.275	322.771	292.267	339.202	249.206	267.746	226.468	3.97134	3.59603	4.17351	3.06621	3.29432	2.78644
YHR039C-A	VMA10|YHR039C-B|YHR039C-A|-|protein-coding	81.933	295.962	263.8	298.683	202.524	232.579	200.49	3.61224	3.2197	3.64545	2.47182	2.83865	2.447
YPR102C	RPL11A|-|YPR102C|-|protein-coding	83.578	298.107	270.442	326.468	219.761	243.769	201.156	3.56681	3.2358	3.90615	2.62941	2.91666	2.40681
YGR215W	RSM27|-|YGR215W|-|protein-coding	90.159	210.176	198.324	218.803	190.316	196.613	177.844	2.33117	2.19971	2.42686	2.11089	2.18074	1.97256
YGR216C	GPI1|-|YGR216C|-|protein-coding	90.159	196.236	194.528	201.437	157.28	148.659	146.538	2.17655	2.15761	2.23424	1.74447	1.64885	1.62533
YJR123W	RPS5|-|YJR123W|-|protein-coding	83.578	310.975	262.851	328.783	239.869	268.545	223.137	3.72078	3.14498	3.93385	2.87	3.21311	2.66981
YNL133C	FYV6|-|YNL133C|-|protein-coding	84.565	303.469	280.88	317.206	206.115	218.193	191.831	3.58859	3.32147	3.75103	2.43736	2.58018	2.26844
YDR194W-A	YDR194W-A|-|YDR194W-A|-|protein-coding	90.488	388.183	342.56	412.136	266.442	308.507	253.111	4.28988	3.7857	4.55459	2.9445	3.40937	2.79718
YJR074W	MOG1|-|YJR074W|-|protein-coding	90.488	403.195	362.487	338.044	257.824	277.337	237.791	4.45578	4.00591	3.73579	2.84926	3.0649	2.62787
YPR074W-A	1155	88.514	360.302	315.99	378.564	258.542	285.329	241.787	4.07057	3.56994	4.27688	2.92092	3.22355	2.73162
YGR238C	KEL2|-|YGR238C|-|protein-coding	76.01	165.138	172.703	147.026	100.544	107.098	112.568	2.17258	2.27211	1.9343	1.32277	1.409	1.48096
YML028W	TSA1|TPX1|ZRG14|YML028W|-|protein-coding	82.92	364.591	339.713	392.456	264.287	279.735	253.111	4.3969	4.09688	4.73295	3.18725	3.37355	3.05247
YDR472W	TRS31|-|YDR472W|-|protein-coding	86.54	249.852	228.69	257.006	170.925	200.61	167.186	2.88713	2.64259	2.96979	1.9751	2.31812	1.93189
YGR257C	MTM1|-|YGR257C|-|protein-coding	86.211	195.164	205.915	191.018	160.87	151.057	155.863	2.26379	2.3885	2.2157	1.866	1.75218	1.80792
YGR262C	BUD32|LDB14|YGR262C|-|protein-coding	87.527	179.079	176.499	181.757	145.789	160.648	135.881	2.04599	2.01651	2.07658	1.66565	1.83541	1.55245
YJL042W	MHP1|-|YJL042W|-|protein-coding	80.617	212.321	201.171	209.541	163.025	186.223	177.178	2.6337	2.49539	2.59922	2.02222	2.30997	2.19777
YGR274C	TAF1|KAT4|TAF130|TAF145|YGR274C|-|protein-coding	79.959	175.862	185.988	194.491	150.098	165.443	161.858	2.1994	2.32604	2.43238	1.87719	2.0691	2.02426
YKL115C	493	86.869	203.742	223.945	216.487	203.243	199.011	186.503	2.34539	2.57796	2.49211	2.33965	2.29093	2.14695
YDL148C	NOP14|UTP2|YDL148C|-|protein-coding	94.766	254.142	226.792	253.533	180.979	211.799	183.838	2.68178	2.39318	2.67536	1.90975	2.23497	1.93992
YGR284C	ERV29|-|YGR284C|-|protein-coding	85.553	180.151	192.631	174.811	143.634	147.06	142.541	2.10572	2.2516	2.04331	1.67889	1.71893	1.66611
YNL061W	NOP2|YNA1|YNL061W|-|protein-coding	85.553	246.635	217.303	254.691	203.961	207.004	185.837	2.88283	2.53998	2.977	2.38403	2.4196	2.17219
YNL079C	TPM1|-|YNL079C|-|protein-coding	86.54	223.044	204.018	203.753	172.361	185.424	171.849	2.57735	2.3575	2.35444	1.99169	2.14264	1.98578
YJL176C	SWI3|HAF2|TYE2|YJL176C|-|protein-coding	88.185	199.453	191.682	182.914	183.134	187.822	156.529	2.26176	2.17363	2.07421	2.0767	2.12986	1.77501
YHR042W	NCP1|CPR1|YHR042W|-|protein-coding	74.365	251.997	244.821	266.268	189.597	199.81	181.174	3.38865	3.29215	3.58056	2.54955	2.68688	2.43628
YJR147W	HMS2|-|YJR147W|-|protein-coding	81.933	256.286	212.558	259.322	188.161	190.22	162.524	3.12799	2.59429	3.16505	2.29652	2.32165	1.98362
YDL181W	INH1|-|YDL181W|-|protein-coding	86.869	181.223	157.521	185.23	150.816	175.833	173.847	2.08616	1.81332	2.13229	1.73613	2.02412	2.00125
YPL218W	SAR1|-|YPL218W|-|protein-coding	87.198	209.104	196.426	209.541	181.697	194.216	174.513	2.39804	2.25264	2.40305	2.08373	2.2273	2.00134
YGL200C	EMP24|BST2|YGL200C|-|protein-coding	91.146	227.333	225.843	226.907	180.979	187.822	169.185	2.49416	2.47782	2.48949	1.98559	2.06067	1.8562
YKR048C	NAP1|-|YKR048C|-|protein-coding	79.301	236.984	205.915	232.695	216.888	233.379	205.819	2.98841	2.59663	2.93433	2.735	2.94295	2.59541
YPL199C	YPL199C|-|YPL199C|-|protein-coding	81.275	263.793	237.23	275.529	191.752	211	174.513	3.24568	2.91886	3.39008	2.3593	2.59612	2.14719
YML007W	YAP1|PAR1|PDR4|SNQ3|YML007W|-|protein-coding	84.565	202.67	195.477	214.172	152.971	179.829	169.851	2.39662	2.31156	2.53263	1.80892	2.12652	2.00853
YJL168C	SET2|EZL1|KMT3|YJL168C|-|protein-coding	81.933	258.431	241.974	230.38	189.597	203.807	171.849	3.15417	2.95332	2.81181	2.31405	2.48748	2.09743
YDR156W	RPA14|-|YDR156W|-|protein-coding	82.262	248.78	244.821	255.849	198.215	218.193	194.496	3.02424	2.97611	3.11017	2.40956	2.65242	2.36435
YHL025W	SNF6|-|YHL025W|-|protein-coding	84.565	213.393	210.66	215.33	155.843	177.432	150.534	2.52342	2.4911	2.54633	1.84288	2.09817	1.7801
YLR051C	FCF2|-|YLR051C|-|protein-coding	95.095	253.069	237.23	268.583	203.961	216.594	178.51	2.66122	2.49466	2.82437	2.14481	2.27766	1.87718
YJL078C	PRY3|-|YJL078C|-|protein-coding	87.856	271.299	258.106	289.422	183.134	191.818	165.854	3.088	2.93783	3.29428	2.08448	2.18332	1.88779
YOL059W	GPD2|GPD3|YOL059W|-|protein-coding	87.198	283.095	263.8	289.422	174.516	212.598	165.188	3.24658	3.0253	3.31914	2.00138	2.43811	1.8944
YCL037C	SRO9|-|YCL037C|-|protein-coding	84.565	239.129	205.915	251.218	188.879	219.791	173.181	2.82775	2.43499	2.97071	2.23354	2.59908	2.0479
YML030W	RCF1|AIM31|YML030W|-|protein-coding	87.856	221.972	213.507	251.218	184.57	203.007	186.503	2.52654	2.43019	2.85943	2.10082	2.31068	2.12283
YHL035C	VMR1|-|YHL035C|-|protein-coding	83.907	187.657	226.792	210.699	183.134	150.257	183.172	2.23649	2.7029	2.5111	2.18258	1.79076	2.18304
YHL036W	MUP3|-|YHL036W|-|protein-coding	84.565	169.428	166.061	162.076	154.407	149.458	135.214	2.00352	1.96371	1.91658	1.8259	1.76737	1.59894
YHL037C	YHL037C|-|YHL037C|-|protein-coding	79.959	172.645	177.448	162.076	157.28	163.045	143.207	2.15917	2.21924	2.02699	1.96701	2.03911	1.79101
YML084W	329	83.249	223.044	237.23	261.637	198.934	222.988	187.169	2.67924	2.84964	3.14282	2.38963	2.67857	2.2483
YPL026C	SKS1|SHA3|YPL026C|-|protein-coding	87.527	256.286	231.536	262.795	215.452	238.174	202.489	2.92808	2.64531	3.00244	2.46155	2.72115	2.31345
YJL200C	ACO2|-|YJL200C|-|protein-coding	91.475	293.818	275.187	288.264	231.969	251.761	199.158	3.212	3.00833	3.15129	2.53587	2.75224	2.17719
YOR246C	ENV9|-|YOR246C|-|protein-coding	82.92	263.793	237.23	281.318	214.015	214.197	197.16	3.1813	2.86095	3.39264	2.58098	2.58318	2.37771
YHR007C-A	YHR007C-A|-|YHR007C-A|-|protein-coding	88.514	208.032	210.66	204.911	161.589	168.64	167.852	2.35027	2.37996	2.31501	1.82558	1.90524	1.89633
YAL035W	FUN12|yIF2|YAL035W|-|protein-coding	82.591	257.359	244.821	283.633	215.452	224.587	213.146	3.11607	2.96426	3.43419	2.60866	2.71927	2.58074
YNR053C	NOG2|NUG2|YNR053C|-|protein-coding	79.959	294.89	256.208	307.945	230.533	255.757	213.812	3.68802	3.20424	3.85129	2.88314	3.1986	2.67402
YHR012W	VPS29|PEP11|VPT6|YHR012W|-|protein-coding	92.792	187.657	194.528	193.334	155.125	179.03	166.52	2.02234	2.09639	2.08352	1.67175	1.92937	1.79455
YDR353W	TRR1|-|YDR353W|-|protein-coding	86.869	268.082	230.587	277.845	203.961	213.398	189.167	3.08605	2.65442	3.19844	2.34791	2.45655	2.17761
YLR399C	BDF1|-|YLR399C|-|protein-coding	82.92	291.673	253.361	309.102	217.606	235.776	211.148	3.51752	3.05549	3.72771	2.62429	2.84342	2.54641
YGR033C	TIM21|-|YGR033C|-|protein-coding	91.805	270.227	251.464	285.949	199.652	210.201	174.513	2.94349	2.73911	3.11474	2.17474	2.28965	1.90091
YGL050W	TYW3|-|YGL050W|-|protein-coding	90.159	262.72	232.485	283.633	200.37	225.386	191.831	2.91396	2.57861	3.14592	2.22241	2.49987	2.1277
YDL191W	RPL35A|SOS1|YDL191W|-|protein-coding	85.882	308.83	260.953	334.571	243.46	262.951	229.798	3.59598	3.03851	3.89571	2.83482	3.06177	2.67574
YDR233C	RTN1|-|YDR233C|-|protein-coding	81.275	303.469	282.778	317.206	236.997	254.159	225.801	3.73385	3.47927	3.90287	2.91599	3.12715	2.77823
YML073C	RPL6A|YL16A|YML073C|-|protein-coding	95.424	299.179	272.34	314.891	235.56	250.163	221.139	3.13526	2.854	3.29991	2.46856	2.62159	2.31744
YHR022C-A	YHR022C-A|-|YHR022C-A|-|protein-coding	88.843	264.865	263.8	279.002	189.597	227.784	189.167	2.98127	2.96928	3.14039	2.13407	2.56389	2.12923
YHR023W	MYO1|-|YHR023W|-|protein-coding	88.185	183.368	204.018	214.172	170.925	182.227	165.854	2.07936	2.31352	2.42867	1.93825	2.06642	1.88075
YKR094C	RPL40B|CEP52B|UB12|UBI2|YKR094C|-|protein-coding	91.146	303.469	277.084	333.414	242.742	263.75	223.803	3.32948	3.04	3.65802	2.66322	2.89371	2.45543
YHR025W	THR1|-|YHR025W|-|protein-coding	88.843	225.189	227.741	244.272	195.343	197.413	170.517	2.53468	2.56341	2.74948	2.19874	2.22204	1.91931
YBR010W	HHT1|BUR5|SIN2|YBR010W|-|protein-coding	83.249	329.205	297.012	354.252	247.769	270.943	234.461	3.95446	3.56775	4.25533	2.97624	3.25461	2.81638
YHR028C	DAP2|DPP2|YHR028C|-|protein-coding	87.856	186.585	182.193	180.599	152.252	150.257	143.874	2.12376	2.07377	2.05563	1.73297	1.71026	1.63761
YHR036W	BRL1|-|YHR036W|-|protein-coding	86.54	180.151	172.703	177.126	161.589	175.833	142.541	2.08171	1.99564	2.04675	1.86722	2.03181	1.64711
YDR098C	GRX3|-|YDR098C|-|protein-coding	84.236	343.145	310.297	357.725	242.742	256.557	221.805	4.07361	3.68366	4.2467	2.88169	3.04569	2.63314
YHL033C	RPL8A|MAK7|YHL033C|-|protein-coding	78.972	342.073	303.654	371.617	244.897	273.341	232.462	4.33157	3.84508	4.70568	3.10106	3.46124	2.9436
YHR041C	SRB2|HRS2|MED20|YHR041C|-|protein-coding	70.416	198.381	198.324	209.541	163.743	178.231	153.199	2.81727	2.81646	2.97576	2.32537	2.53112	2.17563
YML085C	TUB1|-|YML085C|-|protein-coding	86.869	202.67	195.477	221.118	171.643	200.61	167.852	2.33305	2.25025	2.54542	1.97588	2.30934	1.93224
YHR046C	INM1|-|YHR046C|-|protein-coding	87.527	185.513	176.499	191.018	188.879	215.795	171.183	2.11949	2.01651	2.18239	2.15795	2.46547	1.95577
YMR062C	ARG7|ECM40|YMR062C|-|protein-coding	83.907	224.116	262.851	259.322	191.752	214.197	181.84	2.671	3.13265	3.09059	2.28529	2.55279	2.16716
YHR051W	COX6|-|YHR051W|-|protein-coding	87.856	181.223	158.47	171.338	145.789	161.447	147.204	2.06273	1.80375	1.95021	1.65941	1.83763	1.67551
YHR052W	CIC1|NSA3|YHR052W|-|protein-coding	96.74	198.381	172.703	207.226	169.489	174.235	152.533	2.05066	1.78523	2.14209	1.75201	1.80106	1.57673
YHR056C	RSC30|-|YHR056C|-|protein-coding	89.172	196.236	194.528	194.491	180.261	202.208	192.497	2.20065	2.18149	2.18108	2.0215	2.26762	2.15872
YHR064C	SSZ1|PDR13|YHR064C|-|protein-coding	93.121	219.827	204.967	225.749	180.979	189.42	174.513	2.36066	2.20108	2.42425	1.94348	2.03413	1.87405
YHR065C	RRP3|-|YHR065C|-|protein-coding	88.514	195.164	183.141	188.703	171.643	175.833	157.861	2.20489	2.06906	2.1319	1.93916	1.9865	1.78346
YHR066W	SSF1|-|YHR066W|-|protein-coding	80.617	180.151	181.244	195.649	168.77	173.435	149.202	2.23465	2.24821	2.4269	2.09348	2.15135	1.85075
YHR067W	HTD2|RMD12|YHR067W|-|protein-coding	84.236	200.525	167.01	140.08	116.344	119.886	121.893	2.38051	1.98264	1.66295	1.38117	1.42322	1.44704
YHR068W	DYS1|-|YHR068W|-|protein-coding	85.224	196.236	185.988	191.018	169.489	159.848	150.534	2.30259	2.18234	2.24136	1.98875	1.87562	1.76633
YHR069C	RRP4|-|YHR069C|-|protein-coding	80.288	211.249	211.609	221.118	162.307	183.026	169.185	2.63114	2.63562	2.75406	2.02156	2.27962	2.10723
YKL172W	EBP2|-|YKL172W|-|protein-coding	94.437	202.67	192.631	215.33	183.852	206.204	164.522	2.14609	2.03978	2.28014	1.94682	2.18351	1.74213
YHR070W	TRM5|-|YHR070W|-|protein-coding	83.578	189.802	177.448	216.487	161.589	181.428	154.531	2.27096	2.12314	2.59024	1.93339	2.17076	1.84894
YHR072W	ERG7|-|YHR072W|-|protein-coding	85.224	183.368	194.528	182.914	170.207	180.629	167.852	2.1516	2.28255	2.14627	1.99717	2.11946	1.96954
YMR220W	ERG8|-|YMR220W|-|protein-coding	89.501	212.321	197.375	200.28	199.652	213.398	191.165	2.37228	2.20528	2.23774	2.23072	2.38431	2.1359
YHR073W	OSH3|-|YHR073W|-|protein-coding	89.83	201.598	195.477	206.068	164.461	179.03	153.865	2.24422	2.17608	2.29398	1.8308	1.99299	1.71285
YIL119C	RPI1|-|YIL119C|-|protein-coding	79.301	204.815	178.397	209.541	117.78	115.091	97.248	2.58275	2.24962	2.64235	1.48523	1.45132	1.22631
YBR085C-A	YBR085C-A|-|YBR085C-A|-|protein-coding	85.553	188.73	172.703	167.865	185.288	214.996	194.496	2.206	2.01867	1.96212	2.16577	2.51302	2.2734
YLR262C	YPT6|-|YLR262C|-|protein-coding	94.108	215.538	212.558	238.483	172.361	181.428	175.845	2.29033	2.25866	2.53414	1.83152	1.92787	1.86854
YMR146C	TIF34|-|YMR146C|-|protein-coding	89.172	215.538	192.631	221.118	175.234	189.42	169.185	2.4171	2.16022	2.47968	1.96512	2.12421	1.89729
YHR095W	994	85.224	218.755	227.741	244.272	205.397	226.185	190.499	2.56682	2.67226	2.86623	2.41008	2.65401	2.23527
YGL226W	MTC3|-|YGL226W|-|protein-coding	83.907	310.975	280.88	312.575	229.815	239.773	211.814	3.70619	3.34752	3.72526	2.73893	2.8576	2.52439
YHR108W	GGA2|-|YHR108W|-|protein-coding	87.198	183.368	180.295	145.869	175.234	167.042	158.527	2.10289	2.06765	1.67285	2.00961	1.91566	1.81801
YBR079C	RPG1|TIF32|YBR079C|-|protein-coding	87.527	241.274	208.762	257.006	173.079	179.829	160.526	2.75657	2.38512	2.93631	1.97744	2.05455	1.83402
YHR115C	DMA1|CHF1|YHR115C|-|protein-coding	82.262	179.079	180.295	175.968	130.707	147.06	131.218	2.17693	2.19172	2.13912	1.58891	1.7877	1.59512
YJR125C	ENT3|-|YJR125C|-|protein-coding	92.463	198.381	187.886	181.757	161.589	169.439	151.2	2.14552	2.03201	1.96573	1.74761	1.83251	1.63525
YHR117W	TOM71|TOM72|YHR117W|-|protein-coding	88.185	183.368	151.827	166.707	170.207	185.424	165.854	2.07936	1.72169	1.89042	1.93011	2.10267	1.88075
YHR122W	CIA2|-|YHR122W|-|protein-coding	94.437	217.683	197.375	207.226	196.061	209.401	181.174	2.30506	2.09002	2.19433	2.0761	2.21736	1.91846
YHR123W	EPT1|-|YHR123W|-|protein-coding	87.527	205.887	203.069	173.653	180.979	171.038	157.195	2.35227	2.32007	1.98399	2.06769	1.95412	1.79596
YKL020C	SPT23|-|YKL020C|-|protein-coding	88.185	195.164	190.733	200.28	163.025	171.837	163.19	2.21312	2.16287	2.27113	1.84867	1.9486	1.85054
YDL010W	GRX6|-|YDL010W|-|protein-coding	84.236	218.755	212.558	237.326	185.288	200.61	178.51	2.59693	2.52336	2.81739	2.19963	2.38152	2.11917
YHR132C	ECM14|-|YHR132C|-|protein-coding	86.211	176.934	177.448	192.176	156.561	160.648	155.863	2.05234	2.0583	2.22914	1.81602	1.86343	1.80792
YHR132W-A	IGO2|-|YHR132W-A|-|protein-coding	86.54	187.657	194.528	193.334	170.207	166.242	157.195	2.16844	2.24784	2.23404	1.9668	1.92098	1.81644
YPL091W	GLR1|LPG17|YPL091W|-|protein-coding	86.54	220.9	201.171	200.28	186.725	211.799	177.844	2.55258	2.3246	2.31431	2.15767	2.44741	2.05505
YHR139C-A	YHR139C-A|-|YHR139C-A|-|protein-coding	94.766	194.091	184.09	172.495	152.252	169.439	165.854	2.04811	1.94257	1.82022	1.60661	1.78797	1.75014
YIR015W	RPR2|-|YIR015W|-|protein-coding	90.817	268.082	222.047	270.899	221.197	237.375	214.478	2.95189	2.44499	2.98291	2.43563	2.61377	2.36165
YNL179C	943	78.643	239.129	224.894	243.114	196.061	203.807	194.496	3.04069	2.85968	3.09136	2.49305	2.59155	2.47315
YJR144W	MGM101|MGM9|YJR144W|-|protein-coding	79.63	219.827	207.813	229.222	180.979	176.632	167.852	2.76061	2.60973	2.87859	2.27275	2.21816	2.1079
YMR297W	PRC1|CPY1|LBC1|YMR297W|-|protein-coding	91.146	235.912	213.507	206.068	166.616	181.428	165.854	2.58829	2.34247	2.26086	1.82801	1.99052	1.81965
YHR147C	MRPL6|-|YHR147C|-|protein-coding	96.411	223.044	200.222	218.803	184.57	204.606	167.186	2.31347	2.07675	2.26948	1.91441	2.12223	1.7341
YHR148W	IMP3|-|YHR148W|-|protein-coding	85.553	190.874	184.09	196.807	180.261	182.227	167.852	2.23106	2.15177	2.30041	2.10701	2.12999	1.96197
YHR161C	YAP1801|-|YHR161C|-|protein-coding	85.553	194.091	195.477	182.914	137.889	156.651	155.197	2.26866	2.28486	2.13802	1.61174	1.83104	1.81405
YHR163W	SOL3|-|YHR163W|-|protein-coding	84.565	183.368	191.682	180.599	191.752	215.795	179.842	2.16837	2.26668	2.13562	2.26751	2.55182	2.12667
YHR167W	THP2|-|YHR167W|-|protein-coding	89.172	188.73	176.499	186.388	162.307	183.026	154.531	2.11647	1.97931	2.09021	1.82016	2.05251	1.73295
YHR170W	NMD3|SRC5|YHR170W|-|protein-coding	81.604	240.201	222.996	246.587	194.625	214.996	173.847	2.9435	2.73266	3.02175	2.38499	2.63463	2.13037
YBR221W-A	YBR221W-A|-|YBR221W-A|-|protein-coding	88.185	231.623	232.485	225.749	201.806	217.394	189.167	2.62656	2.63633	2.55995	2.28844	2.4652	2.14512
YCR027C	RHB1|RSG1|YCR027C|-|protein-coding	82.92	245.563	224.894	254.691	179.543	226.985	182.506	2.96144	2.71218	3.07153	2.16526	2.7374	2.20099
YNR036C	MRPS12|-|YNR036C|-|protein-coding	82.591	216.61	217.303	213.014	203.961	211	193.83	2.62268	2.63107	2.57914	2.46953	2.55476	2.34687
YDL143W	CCT4|ANC2|TCP4|YDL143W|-|protein-coding	90.159	228.406	212.558	236.168	187.443	195.814	174.513	2.53337	2.35759	2.61946	2.07903	2.17187	1.93561
YBR199W	KTR4|-|YBR199W|-|protein-coding	86.211	204.815	209.711	207.226	170.207	186.223	170.517	2.37574	2.43253	2.40371	1.97431	2.16008	1.9779
YLR400W	658	82.591	299.179	292.267	324.152	229.097	262.151	222.471	3.62242	3.53873	3.92479	2.77387	3.17409	2.69365
YER036C	ARB1|-|YER036C|-|protein-coding	86.869	250.925	244.821	262.795	219.761	223.788	200.49	2.88854	2.81828	3.02519	2.5298	2.57615	2.30796
YKL016C	ATP7|-|YKL016C|-|protein-coding	87.198	206.959	201.171	209.541	192.47	212.598	189.167	2.37344	2.30706	2.40305	2.20728	2.43811	2.1694
YHR185C	PFS1|ADY1|YHR185C|-|protein-coding	87.527	235.912	213.507	241.956	165.898	179.03	148.536	2.69531	2.43933	2.76436	1.89539	2.04543	1.69703
YHR186C	KOG1|LAS24|YHR186C|-|protein-coding	84.236	174.789	201.171	187.545	173.079	187.023	165.854	2.07499	2.38818	2.22642	2.05469	2.22023	1.96892
YJR128W	YJR128W|-|YJR128W|-|protein-coding	80.617	263.793	246.719	274.372	202.524	190.22	180.508	3.27218	3.06038	3.4034	2.51217	2.35955	2.23908
YHR190W	ERG9|-|YHR190W|-|protein-coding	86.54	210.176	200.222	208.384	186.006	189.42	183.172	2.42866	2.31364	2.40795	2.14936	2.18881	2.11662
YNL083W	SAL1|-|YNL083W|-|protein-coding	90.159	241.274	229.638	251.218	196.779	224.587	195.162	2.67609	2.54703	2.78639	2.18258	2.49101	2.16464
YHR194W	MDM31|-|YHR194W|-|protein-coding	83.907	168.355	169.857	155.13	141.48	158.25	139.877	2.00645	2.02435	1.84883	1.68615	1.88602	1.66705
YHR196W	UTP9|-|YHR196W|-|protein-coding	84.895	216.61	186.937	235.01	203.243	213.398	177.844	2.5515	2.20198	2.76824	2.39405	2.51367	2.09487
YER122C	GLO3|-|YER122C|-|protein-coding	91.475	240.201	218.251	260.479	201.806	218.193	194.496	2.62586	2.38591	2.84754	2.20613	2.38527	2.12622
YHR199C	AIM46|FMP34|YHR199C|-|protein-coding	82.92	169.428	208.762	174.811	158.716	151.856	154.531	2.04327	2.51763	2.10819	1.91409	1.83136	1.86362
YKL137W	CMC1|-|YKL137W|-|protein-coding	90.159	279.878	258.106	262.795	205.397	230.182	216.476	3.10427	2.86279	2.91479	2.27816	2.55307	2.40105
YJL079C	PRY1|-|YJL079C|-|protein-coding	85.882	254.142	241.974	290.579	190.316	206.204	194.496	2.9592	2.81752	3.38347	2.21602	2.40102	2.26469
YMR079W	SEC14|PIT1|YMR079W|-|protein-coding	90.488	265.937	249.566	266.268	201.806	221.39	202.489	2.93892	2.758	2.94258	2.2302	2.44662	2.23774
YDR508C	GNP1|-|YDR508C|-|protein-coding	77.655	249.852	239.128	268.583	188.161	217.394	191.165	3.21746	3.07936	3.45867	2.42304	2.79948	2.46172
YGL072C	329	75.352	349.579	335.917	383.194	247.769	253.36	225.135	4.63928	4.45797	5.08539	3.28815	3.36235	2.98778
YIL004C	BET1|SLY12|YIL004C|-|protein-coding	88.514	184.44	168.908	192.176	172.361	171.837	140.543	2.08374	1.90826	2.17114	1.94727	1.94135	1.58781
YIL006W	YIA6|NDT1|YIL006W|-|protein-coding	88.843	179.079	162.265	157.445	147.225	175.833	163.19	2.01568	1.82642	1.77217	1.65714	1.97914	1.83684
YBL041W	PRE7|PRS3|YBL041W|-|protein-coding	83.907	236.984	240.077	252.376	201.088	209.401	189.833	2.82437	2.86123	3.00781	2.39656	2.49563	2.26242
YPL105C	SYH1|MYR1|YPL105C|-|protein-coding	90.488	257.359	236.281	276.687	208.988	219.791	197.16	2.84412	2.61119	3.05772	2.30957	2.42895	2.17885
YMR143W	RPS16A|-|YMR143W|-|protein-coding	94.766	306.686	267.595	322.995	241.306	252.56	225.801	3.23625	2.82374	3.40834	2.54634	2.66509	2.38272
YIL016W	SNL1|-|YIL016W|-|protein-coding	87.527	217.683	199.273	216.487	179.543	214.197	177.844	2.48704	2.2767	2.47337	2.05129	2.44721	2.03188
YDR381W	YRA1|SHE11|YDR381W|-|protein-coding	87.198	286.311	258.106	307.945	217.606	235.776	216.476	3.28346	2.96	3.53156	2.49554	2.70392	2.48258
YML049C	RSE1|-|YML049C|-|protein-coding	83.907	293.818	283.727	300.999	232.688	252.56	219.141	3.50171	3.38145	3.58729	2.77317	3.01	2.61171
YIL022W	TIM44|ISP45|MIM44|MPI1|YIL022W|-|protein-coding	80.617	171.572	167.959	180.599	128.553	141.466	137.879	2.12824	2.08342	2.24021	1.59461	1.75479	1.7103
YNL327W	EGT2|-|YNL327W|-|protein-coding	83.907	323.843	288.471	338.044	212.579	235.776	205.153	3.85955	3.43798	4.02879	2.53351	2.80997	2.445
YJL024C	APS3|YKS7|YJL024C|-|protein-coding	94.108	287.384	257.157	287.106	203.243	236.576	189.833	3.05377	2.73257	3.05081	2.15968	2.51388	2.01718
YFR029W	PTR3|RAA2|SSY3|YFR029W|-|protein-coding	84.895	280.95	269.493	298.683	193.906	213.398	189.833	3.30938	3.17443	3.51826	2.28407	2.51367	2.23609
YIL040W	APQ12|-|YIL040W|-|protein-coding	82.262	173.717	167.01	173.653	165.898	183.826	163.856	2.11175	2.03022	2.11097	2.0167	2.23464	1.99188
YDR471W	RPL27B|-|YDR471W|-|protein-coding	86.211	304.541	267.595	335.729	239.151	261.352	219.807	3.53251	3.10395	3.89427	2.77402	3.03154	2.54964
YOR096W	RPS7A|RPS30|YOR096W|-|protein-coding	91.146	314.192	269.493	342.675	238.433	258.155	219.807	3.44713	2.95672	3.75963	2.61595	2.83232	2.41159
YPL075W	GCR1|LPF10|SIT3|YPL075W|-|protein-coding	94.108	373.17	330.224	375.09	258.542	291.723	245.118	3.96534	3.50899	3.98574	2.74729	3.09987	2.60465
YIL046W	MET30|ZRG11|YIL046W|-|protein-coding	78.643	202.67	210.66	194.491	187.443	205.405	172.515	2.57709	2.67869	2.47309	2.38347	2.61187	2.19365
YIL046W-A	YIL046W-A|-|YIL046W-A|-|protein-coding	88.185	255.214	255.259	243.114	175.234	195.015	173.847	2.89407	2.89459	2.75686	1.98712	2.21143	1.97139
YJR064W	CCT5|TCP5|YJR064W|-|protein-coding	88.185	214.466	204.018	209.541	174.516	168.64	155.197	2.432	2.31352	2.37615	1.97898	1.91234	1.7599
YNL084C	END3|-|YNL084C|-|protein-coding	88.843	185.513	185.039	188.703	156.561	171.038	145.206	2.0881	2.08276	2.12401	1.76222	1.92517	1.63441
YFR038W	IRC5|-|YFR038W|-|protein-coding	80.288	224.116	185.988	203.753	175.952	168.64	149.868	2.7914	2.31651	2.53778	2.19151	2.10044	1.86663
YHR183W	GND1|-|YHR183W|-|protein-coding	86.869	203.742	190.733	185.23	177.388	199.011	177.844	2.34539	2.19564	2.13229	2.04202	2.29093	2.04727
YIL056W	VHR1|-|YIL056W|-|protein-coding	91.475	208.032	187.886	203.753	149.38	174.235	141.875	2.2742	2.05396	2.22742	1.63301	1.90473	1.55097
YIL057C	RGI2|-|YIL057C|-|protein-coding	91.805	245.563	205.915	247.745	163.025	172.636	152.533	2.67483	2.24296	2.6986	1.77577	1.88046	1.66149
YDL014W	NOP1|LOT3|YDL014W|-|protein-coding	88.514	211.249	199.273	243.114	178.825	203.807	172.515	2.38662	2.25132	2.74662	2.0203	2.30254	1.94901
YIL064W	EFM4|SEE1|YIL064W|-|protein-coding	82.262	167.283	174.601	166.707	132.144	141.466	135.881	2.03354	2.1225	2.02654	1.60638	1.7197	1.65181
YMR246W	FAA4|-|YMR246W|-|protein-coding	90.488	284.167	269.493	318.364	240.588	251.761	211.814	3.14038	2.97822	3.5183	2.65878	2.78226	2.3408
YIL070C	MAM33|-|YIL070C|-|protein-coding	83.249	189.802	179.346	186.388	152.971	167.042	155.863	2.27993	2.15433	2.23892	1.83751	2.00653	1.87225
YHL040C	ARN1|-|YHL040C|-|protein-coding	91.146	303.469	297.012	313.733	225.506	204.606	205.153	3.32948	3.25864	3.44209	2.47412	2.24482	2.25082
YNL024C	EFM6|-|YNL024C|-|protein-coding	86.54	285.239	268.544	280.16	231.251	249.363	225.801	3.29604	3.10312	3.23735	2.67219	2.88148	2.60921
YIL077C	YIL077C|-|YIL077C|-|protein-coding	88.514	210.176	204.018	195.649	170.925	171.038	161.858	2.37449	2.30492	2.21037	1.93105	1.93233	1.82861
YLR132C	USB1|-|YLR132C|-|protein-coding	91.805	268.082	243.872	235.01	183.134	178.231	161.858	2.92012	2.65641	2.55988	1.99482	1.94141	1.76306
YIL090W	ICE2|-|YIL090W|-|protein-coding	85.224	199.453	177.448	211.857	162.307	175.833	149.202	2.34034	2.08214	2.48588	1.90448	2.06319	1.7507
YNL307C	MCK1|CMS1|YPK1|YNL307C|-|protein-coding	80.617	194.091	180.295	182.914	140.762	151.057	139.211	2.40757	2.23644	2.26893	1.74606	1.87376	1.72682
YER126C	NSA2|-|YER126C|-|protein-coding	93.45	255.214	232.485	282.476	203.961	230.182	186.503	2.73102	2.4878	3.02275	2.18257	2.46316	1.99575
YIL095W	PRK1|PAK1|YIL095W|-|protein-coding	90.488	265.937	242.923	274.372	168.77	186.223	167.852	2.93892	2.68459	3.03214	1.86511	2.05799	1.85496
YMR311C	GLC8|-|YMR311C|-|protein-coding	81.604	209.104	171.754	180.599	173.079	179.03	162.524	2.56242	2.10473	2.21311	2.12096	2.19389	1.99162
YPL014W	CIP1|-|YPL014W|-|protein-coding	91.146	197.308	196.426	192.176	152.971	155.053	151.2	2.16475	2.15507	2.10844	1.67831	1.70115	1.65888
YGL222C	EDC1|-|YGL222C|-|protein-coding	78.972	198.381	202.12	182.914	165.18	198.212	171.183	2.51204	2.55939	2.31619	2.09163	2.5099	2.16764
YIL102C-A	YIL102C-A|-|YIL102C-A|-|protein-coding	91.805	223.044	225.843	230.38	168.77	188.621	175.845	2.42954	2.46003	2.50945	1.83835	2.05458	1.91542
YGR220C	MRPL9|-|YGR220C|-|protein-coding	94.108	220.9	222.047	217.645	168.77	196.613	177.178	2.3473	2.35949	2.31272	1.79337	2.08923	1.88271
YGR156W	PTI1|-|YGR156W|-|protein-coding	87.527	219.827	214.456	225.749	185.288	195.015	171.849	2.51153	2.45017	2.57919	2.11692	2.22806	1.96338
YLR420W	URA4|-|YLR420W|-|protein-coding	87.198	240.201	235.332	263.953	214.015	213.398	189.833	2.75466	2.69882	3.02705	2.45436	2.44728	2.17703
YIL112W	HOS4|-|YIL112W|-|protein-coding	83.249	168.355	180.295	175.968	138.607	153.454	133.882	2.02231	2.16573	2.11376	1.66497	1.84331	1.60821
YIL116W	HIS5|-|YIL116W|-|protein-coding	88.514	210.176	231.536	210.699	206.115	238.973	181.84	2.37449	2.61581	2.3804	2.32861	2.69983	2.05436
YIL118W	RHO3|-|YIL118W|-|protein-coding	85.224	173.717	146.134	169.022	156.561	167.841	147.87	2.03836	1.7147	1.98327	1.83705	1.96941	1.73507
YBR096W	YBR096W|-|YBR096W|-|protein-coding	96.082	199.453	210.66	202.595	173.798	194.216	170.517	2.07586	2.1925	2.10856	1.80885	2.02136	1.7747
YIL121W	QDR2|-|YIL121W|-|protein-coding	80.617	208.032	189.784	181.757	203.961	211	180.508	2.5805	2.35414	2.25457	2.53	2.61731	2.23908
YIL124W	AYR1|GBG1|YIL124W|-|protein-coding	89.172	190.874	165.112	170.18	157.998	172.636	140.543	2.14051	1.85161	1.90845	1.77183	1.93599	1.57609
YIL126W	STH1|NPS1|YIL126W|-|protein-coding	81.604	190.874	156.572	184.072	150.816	160.648	151.866	2.33903	1.91868	2.25567	1.84814	1.96863	1.86101
YIL128W	MET18|MMS19|YIL128W|-|protein-coding	80.617	180.151	167.959	182.914	188.879	173.435	179.842	2.23465	2.08342	2.26893	2.34292	2.15135	2.23082
YHR083W	SAM35|FMP20|TOB38|TOM38|YHR083W|-|protein-coding	82.591	197.308	196.426	200.28	183.852	190.22	179.176	2.38898	2.3783	2.42496	2.22605	2.30316	2.16944
YGL246C	RAI1|-|YGL246C|-|protein-coding	92.792	217.683	222.996	225.749	193.188	193.416	163.19	2.34592	2.40318	2.43285	2.08195	2.0844	1.75866
YIL134W	FLX1|-|YIL134W|-|protein-coding	86.211	236.984	242.923	228.064	191.034	213.398	195.828	2.74888	2.81777	2.64542	2.21589	2.4753	2.2715
YIL135C	VHS2|-|YIL135C|-|protein-coding	75.023	212.321	205.915	221.118	169.489	194.216	173.847	2.83008	2.74469	2.94734	2.25916	2.58875	2.31725
YIL137C	TMA108|TAE3|YIL137C|-|protein-coding	83.578	172.645	168.908	172.495	141.48	151.057	139.211	2.06568	2.02096	2.06388	1.69279	1.80738	1.66564
YLL039C	UBI4|SCD2|UB14|YLL039C|-|protein-coding	87.856	225.189	241.026	213.014	191.034	210.201	206.485	2.56316	2.74342	2.42458	2.1744	2.39256	2.35027
YDR133C	496	83.907	231.623	139.491	265.11	144.353	168.64	144.54	2.76047	1.66245	3.15957	1.72039	2.00984	1.72262
YPL151C	PRP46|NTC50|YPL151C|-|protein-coding	90.159	240.201	228.69	248.903	198.934	226.985	204.487	2.66419	2.53652	2.76071	2.20648	2.51761	2.26807
YKR093W	PTR2|-|YKR093W|-|protein-coding	77.326	191.947	112.921	232.695	194.625	217.394	185.837	2.48231	1.46032	3.00927	2.51694	2.8114	2.40329
YIL154C	IMP2'|IMP2|YIL154C|-|protein-coding	78.643	165.138	167.01	173.653	152.252	139.867	141.875	2.09984	2.12365	2.20812	1.93599	1.77851	1.80404
YIL156W-B	YIL156W-B|-|YIL156W-B|-|protein-coding	87.527	199.453	222.047	186.388	187.443	195.814	174.513	2.27876	2.5369	2.12949	2.14154	2.23718	1.99382
YKL192C	ACP1|-|YKL192C|-|protein-coding	84.895	248.78	231.536	244.272	165.18	203.007	177.844	2.93044	2.72732	2.87734	1.9457	2.39127	2.09487
YIR003W	AIM21|-|YIR003W|-|protein-coding	95.424	199.453	209.711	211.857	183.852	191.818	175.845	2.09018	2.19768	2.22016	1.92669	2.01017	1.84278
YIR004W	DJP1|ICS1|PAS22|YIR004W|-|protein-coding	86.869	179.079	192.631	177.126	173.079	188.621	163.856	2.06148	2.21749	2.039	1.99241	2.17133	1.88624
YGR121W-A	YGR121W-A|-|YGR121W-A|-|protein-coding	85.224	301.324	284.676	319.521	218.324	235.776	203.155	3.53567	3.34033	3.74919	2.56177	2.76654	2.38378
YML031W	NDC1|-|YML031W|-|protein-coding	87.856	231.623	218.251	231.537	195.343	208.602	185.837	2.63639	2.48419	2.63541	2.22345	2.37436	2.11525
YIR010W	DSN1|-|YIR010W|-|protein-coding	82.262	174.789	173.652	187.545	163.025	169.439	156.529	2.12478	2.11096	2.27985	1.98178	2.05975	1.90281
YIL047C	SYG1|-|YIL047C|-|protein-coding	77.655	269.154	251.464	274.372	186.006	214.197	185.837	3.46602	3.23822	3.53322	2.39529	2.75832	2.39311
YIR012W	SQT1|-|YIR012W|-|protein-coding	84.895	208.032	206.864	222.276	180.979	195.814	174.513	2.45046	2.4367	2.61825	2.1318	2.30654	2.05563
YHR070C-A	823	87.198	283.095	287.523	310.26	218.324	245.367	213.146	3.24658	3.29736	3.55811	2.50377	2.81391	2.44439
YIR033W	MGA2|-|YIR033W|-|protein-coding	80.617	217.683	224.894	228.064	207.552	217.394	190.499	2.70021	2.78966	2.82898	2.57454	2.69663	2.36301
YIR034C	LYS1|-|YIR034C|-|protein-coding	88.514	275.588	301.756	165.549	147.225	146.261	138.545	3.1135	3.40913	1.87031	1.6633	1.65241	1.56523
YLR060W	FRS1|-|YLR060W|-|protein-coding	89.83	246.635	216.354	257.006	204.679	217.394	184.504	2.74557	2.40848	2.86103	2.27851	2.42006	2.05392
YLR043C	TRX1|LMA1|YLR043C|-|protein-coding	92.792	267.01	236.281	273.214	198.934	211	189.833	2.87751	2.54635	2.94437	2.14387	2.2739	2.04579
YJL004C	SYS1|-|YJL004C|-|protein-coding	93.45	257.359	262.851	261.637	214.733	242.17	206.485	2.75398	2.81274	2.79975	2.29784	2.59144	2.20958
YFL037W	TUB2|ARM10|SHE8|YFL037W|-|protein-coding	80.288	230.55	222.047	236.168	186.725	205.405	176.511	2.87154	2.76563	2.94151	2.32569	2.55835	2.19847
YGL086W	MAD1|-|YGL086W|-|protein-coding	83.249	277.733	268.544	257.006	217.606	236.576	195.828	3.33617	3.22579	3.0872	2.61392	2.84179	2.35232
YMR194W	RPL36A|RPL39B|YMR194W|-|protein-coding	89.83	255.214	241.974	274.372	227.66	237.375	214.478	2.84108	2.69369	3.05435	2.53434	2.64249	2.3876
YOR027W	STI1|-|YOR027W|-|protein-coding	88.185	206.959	229.638	214.172	199.652	214.197	189.833	2.34687	2.60405	2.42867	2.26401	2.42895	2.15267
YLL026W	HSP104|-|YLL026W|-|protein-coding	89.83	190.874	203.069	199.122	150.816	171.837	166.52	2.12484	2.26059	2.21665	1.6789	1.91291	1.85372
YMR195W	ICY1|-|YMR195W|-|protein-coding	95.095	264.865	236.281	272.056	185.288	203.007	159.193	2.78527	2.48468	2.86089	1.94845	2.13478	1.67404
YFR032C-B	YFR032C-B|-|YFR032C-B|-|protein-coding	83.907	290.601	252.413	300.999	211.143	231.78	203.821	3.46337	3.00825	3.58729	2.51639	2.76234	2.42913
YCL041C	988	71.733	288.456	263.8	251.218	206.115	276.538	225.135	4.02125	3.67753	3.50213	2.87336	3.8551	3.13851
YNL118C	DCP2|PSU1|YNL118C|-|protein-coding	90.488	269.154	250.515	267.426	203.243	225.386	188.501	2.97447	2.76849	2.95538	2.24608	2.49078	2.08316
YPL037C	EGD1|-|YPL037C|-|protein-coding	84.565	280.95	265.697	316.048	222.633	246.166	213.812	3.3223	3.14193	3.73734	2.63268	2.91097	2.52837
YER177W	BMH1|APR6|YER177W|-|protein-coding	86.869	288.456	249.566	267.426	213.297	233.379	199.158	3.32059	2.8729	3.0785	2.45539	2.68656	2.29262
YNL006W	LST8|-|YNL006W|-|protein-coding	88.843	280.95	271.391	309.102	217.606	234.178	205.819	3.16232	3.05473	3.47919	2.44933	2.63586	2.31666
YNL069C	RPL16B|RP23|YNL069C|-|protein-coding	92.463	304.541	260.953	335.729	234.842	252.56	223.137	3.29365	2.82224	3.63096	2.53985	2.73147	2.41326
YJL036W	SNX4|ATG24|CVT13|YJL036W|-|protein-coding	92.463	241.274	225.843	246.587	164.461	188.621	163.19	2.60941	2.44252	2.66687	1.77867	2.03996	1.76492
YJL041W	NSP1|-|YJL041W|-|protein-coding	90.817	201.598	187.886	206.068	152.252	155.053	146.538	2.21983	2.06884	2.26905	1.67647	1.70731	1.61355
YBR055C	PRP6|RNA6|TSM7269|YBR055C|-|protein-coding	86.54	331.349	302.705	343.833	232.688	250.163	217.142	3.82885	3.49786	3.97311	2.68879	2.89072	2.50915
YGR034W	RPL26B|-|YGR034W|-|protein-coding	83.249	323.843	290.369	356.567	244.897	263.75	229.132	3.89005	3.48796	4.28314	2.94174	3.16821	2.75237
YKL096W-A	CWP2|LPR1|YKL097W-A|YKL096W-A|-|protein-coding	87.856	300.252	194.528	307.945	257.106	274.14	239.123	3.41755	2.21417	3.50511	2.92645	3.12033	2.72176
YJL050W	MTR4|DOB1|YJL050W|-|protein-coding	83.578	205.887	177.448	193.334	183.134	196.613	157.195	2.46341	2.12314	2.31322	2.19117	2.35245	1.88082
YPL249C-A	RPL36B|-|YPL249C-A|-|protein-coding	90.817	343.145	298.91	386.667	253.515	276.538	246.45	3.77842	3.29134	4.25765	2.79149	3.045	2.7137
YOR089C	VPS21|VPS12|VPT12|YPT21|YPT51|YOR089C|-|protein-coding	88.185	191.947	206.864	221.118	165.898	172.636	163.19	2.17664	2.3458	2.50743	1.88125	1.95766	1.85054
YBR178W	1214	82.92	223.044	199.273	181.757	119.217	116.689	109.903	2.68987	2.4032	2.19196	1.43774	1.40725	1.32541
YGR021W	YGR021W|-|YGR021W|-|protein-coding	79.63	176.934	174.601	173.653	145.789	158.25	149.868	2.22195	2.19265	2.18075	1.83083	1.98732	1.88205
YJL060W	BNA3|-|YJL060W|-|protein-coding	83.907	175.862	176.499	131.976	180.979	195.814	173.181	2.09592	2.10351	1.57288	2.1569	2.3337	2.06396
YIR011C	STS1|DBF8|SSM5|YIR011C|-|protein-coding	81.933	206.959	195.477	213.014	184.57	203.007	167.186	2.52595	2.38582	2.59986	2.25269	2.47772	2.04052
YCR009C	RVS161|END6|FUS7|SPE161|YCR009C|-|protein-coding	91.475	187.657	185.039	185.23	148.662	195.015	157.861	2.05146	2.02284	2.02492	1.62517	2.13189	1.72573
YJL069C	UTP18|-|YJL069C|-|protein-coding	82.262	210.176	189.784	219.96	177.388	193.416	163.856	2.55496	2.30707	2.6739	2.15638	2.35122	1.99188
YGR231C	PHB2|-|YGR231C|-|protein-coding	89.501	205.887	210.66	216.487	157.28	164.644	159.859	2.30039	2.35372	2.41882	1.7573	1.83958	1.78611
YDR300C	PRO1|-|YDR300C|-|protein-coding	97.069	204.815	197.375	233.853	170.925	187.822	153.199	2.10999	2.03335	2.40914	1.76086	1.93493	1.57825
YJL077W-A	YJL077W-A|-|YJL077W-A|-|protein-coding	91.475	227.333	226.792	222.276	165.18	172.636	156.529	2.48519	2.47928	2.42991	1.80574	1.88725	1.71117
YDR091C	RLI1|-|YDR091C|-|protein-coding	78.643	244.491	220.149	239.641	187.443	211	163.856	3.10887	2.79935	3.0472	2.38347	2.68301	2.08354
YNL222W	SSU72|-|YNL222W|-|protein-coding	85.882	219.827	251.464	222.276	205.397	214.197	186.503	2.55964	2.92802	2.58816	2.39162	2.49408	2.17162
YJL091C	GWT1|-|YJL091C|-|protein-coding	93.45	215.538	206.864	191.018	178.107	163.845	164.522	2.30645	2.21363	2.04407	1.90591	1.75329	1.76054
YJL093C	TOK1|DUK1|YKC1|YPK1|YJL093C|-|protein-coding	85.553	196.236	209.711	194.491	182.416	189.42	180.508	2.29374	2.45124	2.27334	2.1322	2.21407	2.1099
YJL104W	PAM16|MIA1|TIM16|YJL104W|-|protein-coding	87.527	233.767	228.69	228.064	195.343	203.007	177.178	2.6708	2.61279	2.60564	2.2318	2.31936	2.02427
YJL109C	UTP10|-|YJL109C|-|protein-coding	89.501	213.393	205.915	228.064	178.107	192.617	161.858	2.38425	2.3007	2.54817	1.99	2.15212	1.80845
YDR333C	RQC1|-|YDR333C|-|protein-coding	95.095	217.683	204.967	222.276	186.725	183.826	178.51	2.28911	2.15539	2.33741	1.96356	1.93308	1.87718
YJL112W	MDV1|FIS2|GAG3|NET2|YJL112W|-|protein-coding	91.475	217.683	208.762	217.645	186.725	199.81	176.511	2.3797	2.28218	2.37928	2.04127	2.18431	1.92961
YJL117W	PHO86|-|YJL117W|-|protein-coding	84.236	215.538	208.762	225.749	183.134	183.026	189.833	2.55874	2.4783	2.67996	2.17406	2.17278	2.25359
YJL118W	YJL118W|-|YJL118W|-|protein-coding	81.933	235.912	232.485	238.483	207.552	231.78	175.179	2.87933	2.8375	2.91071	2.53319	2.8289	2.13808
YDL065C	PEX19|PAS12|YDL065C|-|protein-coding	96.411	204.815	191.682	184.072	168.052	185.424	164.522	2.12439	1.98818	1.90924	1.74308	1.92327	1.70647
YPL067C	YPL067C|-|YPL067C|-|protein-coding	84.895	206.959	212.558	222.276	221.915	254.958	216.476	2.43782	2.50378	2.61825	2.61399	3.00322	2.54993
YLR203C	MSS51|-|YLR203C|-|protein-coding	88.185	234.84	210.66	218.803	175.952	184.625	157.861	2.66304	2.38884	2.48118	1.99526	2.09361	1.79011
YHR111W	UBA4|YHR1|YHR111W|-|protein-coding	92.134	223.044	209.711	237.326	206.115	214.996	195.162	2.42087	2.27615	2.57588	2.23712	2.33351	2.11824
YKR013W	PRY2|YFW12|YKR013W|-|protein-coding	88.843	216.61	212.558	237.326	231.969	242.969	214.478	2.43812	2.39251	2.6713	2.611	2.73481	2.41412
YMR258C	ROY1|-|YMR258C|-|protein-coding	94.108	191.947	229.638	229.222	163.743	156.651	151.2	2.03965	2.44015	2.43573	1.73995	1.66459	1.60666
YJL134W	LCB3|LBP1|YSR2|YJL134W|-|protein-coding	88.514	195.164	166.061	187.545	171.643	178.231	159.193	2.20489	1.8761	2.11882	1.93916	2.01359	1.79851
YPL093W	NOG1|-|YPL093W|-|protein-coding	94.108	263.793	223.945	265.11	206.115	218.193	193.164	2.80309	2.37966	2.81708	2.1902	2.31854	2.05258
YIL041W	GVP36|-|YIL041W|-|protein-coding	82.262	214.466	210.66	209.541	173.798	188.621	175.179	2.60711	2.56084	2.54724	2.11274	2.29293	2.12953
YOR315W	SFG1|-|YOR315W|-|protein-coding	86.869	256.286	210.66	239.641	183.852	193.416	145.206	2.95026	2.42503	2.75865	2.11643	2.22652	1.67155
YJR077C	MIR1|-|YJR077C|-|protein-coding	81.604	240.201	200.222	216.487	180.261	192.617	181.84	2.9435	2.45358	2.6529	2.20897	2.36039	2.22832
YGL068W	MNP1|-|YGL068W|-|protein-coding	86.54	211.249	221.098	232.695	205.397	213.398	201.156	2.44106	2.55486	2.68887	2.37343	2.46589	2.32443
YIL106W	MOB1|-|YIL106W|-|protein-coding	88.185	209.104	222.996	231.537	171.643	191.818	161.858	2.3712	2.52873	2.62558	1.9464	2.17518	1.83544
YJL149W	DAS1|DUH1|YJL149W|-|protein-coding	90.817	199.453	205.915	203.753	168.77	169.439	162.524	2.19621	2.26736	2.24356	1.85835	1.86572	1.78958
YDR172W	SUP35|GST1|PNM2|SAL3|SUF12|SUP2|SUP36|YDR172W|-|protein-coding	85.224	275.588	249.566	288.264	203.243	212.598	196.494	3.23369	2.92835	3.38243	2.38481	2.49458	2.30562
YDR258C	HSP78|-|YDR258C|-|protein-coding	85.224	212.321	233.434	228.064	170.207	187.023	164.522	2.49133	2.73906	2.67605	1.99717	2.19449	1.93047
YJL154C	VPS35|GRD9|VPT7|YJL154C|-|protein-coding	79.301	162.994	179.346	165.549	137.889	144.663	123.225	2.05538	2.26159	2.0876	1.73881	1.82423	1.55389
YHL020C	OPI1|-|YHL020C|-|protein-coding	89.172	270.227	266.646	267.426	204.679	203.807	179.176	3.0304	2.99024	2.99899	2.29533	2.28555	2.00933
YDL240C-A	1001	83.249	256.286	225.843	259.322	216.17	224.587	198.492	3.07855	2.71286	3.11502	2.59667	2.69777	2.38432
YLR079W	SIC1|BYC1|SDB25|YLR079W|-|protein-coding	89.172	263.793	251.464	280.16	197.497	225.386	199.824	2.95825	2.81999	3.14179	2.21479	2.52754	2.24088
YCL042W	YCL042W|-|YCL042W|-|protein-coding	68.113	283.095	278.982	272.056	208.988	274.939	225.135	4.15626	4.09587	3.99419	3.06825	4.03651	3.30532
YNL055C	POR1|OMP2|YNL055C|-|protein-coding	83.578	248.78	236.281	259.322	200.37	226.185	200.49	2.97662	2.82707	3.10275	2.3974	2.70627	2.39884
YOL030W	GAS5|-|YOL030W|-|protein-coding	91.146	300.252	257.157	287.106	215.452	239.773	199.158	3.29419	2.82137	3.14996	2.36381	2.63065	2.18504
YDR382W	RPP2B|RPL45|YPA1|YDR382W|-|protein-coding	89.501	276.661	237.23	289.422	237.715	250.962	227.8	3.09115	2.65058	3.23373	2.656	2.80401	2.54522
YJL173C	RFA3|RPA14|RPA3|YJL173C|-|protein-coding	82.92	175.862	185.039	182.914	179.543	191.818	173.847	2.12086	2.23154	2.20591	2.16526	2.31329	2.09656
YKL156W	RPS27A|-|YKL156W|-|protein-coding	89.172	294.89	270.442	333.414	243.46	270.943	226.468	3.30698	3.03281	3.739	2.73023	3.03843	2.53968
YKL180W	RPL17A|RPL17|YKL180W|-|protein-coding	86.869	298.107	260.004	317.206	241.306	261.352	227.134	3.43168	2.99306	3.65154	2.77781	3.00858	2.61467
YGL123W	RPS2|RPS4|SUP138|SUP38|SUP44|YGL123W|-|protein-coding	91.805	288.456	249.566	309.102	253.515	270.144	237.791	3.14205	2.71844	3.36694	2.76145	2.94258	2.59017
YJL183W	MNN11|-|YJL183W|-|protein-coding	82.262	193.019	169.857	189.861	183.134	205.405	171.849	2.34639	2.06483	2.308	2.22623	2.49696	2.08904
YJL186W	MNN5|-|YJL186W|-|protein-coding	85.553	187.657	173.652	188.703	175.952	183.026	168.519	2.19346	2.02976	2.20569	2.05664	2.13933	1.96976
YPR035W	GLN1|-|YPR035W|-|protein-coding	89.172	299.179	274.238	335.729	222.633	246.966	215.81	3.35508	3.07538	3.76496	2.49667	2.76955	2.42015
YHR144C	DCD1|-|YHR144C|-|protein-coding	89.172	290.601	258.106	285.949	193.906	222.189	189.167	3.25888	2.89447	3.20671	2.17452	2.49169	2.12137
YCR063W	BUD31|CWC14|YCR063W|-|protein-coding	88.185	353.868	316.939	370.46	259.26	300.515	241.121	4.01279	3.59402	4.20094	2.93996	3.40778	2.73426
YMR116C	ASC1|ASU9|CPC2|NAD1|YMR116C|-|protein-coding	88.843	305.613	268.544	343.833	254.951	268.545	235.793	3.43992	3.02268	3.87012	2.86968	3.02269	2.65404
YJL194W	CDC6|-|YJL194W|-|protein-coding	88.514	195.164	177.448	202.595	203.961	211.799	197.826	2.20489	2.00475	2.28885	2.30428	2.39283	2.23497
YMR023C	MSS1|PET53|YMR023C|-|protein-coding	93.121	288.456	267.595	310.26	206.833	237.375	211.814	3.09765	2.87363	3.33179	2.22112	2.5491	2.27461
YJL052C-A	YJL052C-A|-|YJL052C-A|-|protein-coding	77.985	351.723	310.297	361.198	229.097	253.36	218.475	4.51014	3.97893	4.63163	2.93771	3.24883	2.8015
YPL131W	RPL5|LPI14|RPL1|YPL131W|-|protein-coding	84.565	324.915	291.318	336.887	262.851	279.735	240.455	3.84219	3.4449	3.98376	3.10827	3.30793	2.84343
YJR003C	MRX12|-|YJR003C|-|protein-coding	91.146	255.214	243.872	243.114	194.625	210.201	178.51	2.80006	2.67562	2.6673	2.13531	2.3062	1.95851
YJR005W	APL1|YAP80|YJR005W|-|protein-coding	94.766	195.164	205.915	216.487	161.589	179.829	161.192	2.05943	2.17288	2.28444	1.70514	1.89761	1.70095
YDR262W	YDR262W|-|YDR262W|-|protein-coding	85.553	312.047	282.778	332.256	235.56	248.564	219.141	3.64741	3.3053	3.88363	2.75338	2.90538	2.56146
YKL096C-B	YKL096C-B|-|YKL096C-B|-|protein-coding	86.211	320.626	213.507	332.256	262.133	280.534	243.12	3.71908	2.47656	3.85399	3.0406	3.25404	2.82006
YJR014W	TMA22|-|YJR014W|-|protein-coding	85.553	208.032	202.12	209.541	184.57	193.416	155.197	2.43162	2.36251	2.44925	2.15738	2.26077	1.81405
YOR072W-B	YOR072W-B|-|YOR072W-B|-|protein-coding	89.172	409.629	357.743	431.817	280.087	306.11	251.113	4.5937	4.01183	4.84252	3.14097	3.4328	2.81605
YLR120C	YPS1|YAP3|YLR120C|-|protein-coding	91.805	258.431	241.026	258.164	190.316	211	185.837	2.815	2.62541	2.81209	2.07305	2.29835	2.02426
YJR021C	REC107|MER2|YJR021C|-|protein-coding	91.146	184.44	188.835	195.649	157.998	164.644	144.54	2.02357	2.07179	2.14655	1.73346	1.80638	1.58581
YJR041C	URB2|NPA2|YJR041C|-|protein-coding	88.185	181.223	167.959	187.545	160.152	175.833	157.195	2.05503	1.90462	2.12672	1.81609	1.99391	1.78256
YJR042W	NUP85|RAT9|YJR042W|-|protein-coding	87.856	211.249	209.711	214.172	189.597	205.405	171.849	2.40449	2.38699	2.43776	2.15804	2.33797	1.95603
YCR002C	CDC10|-|YCR002C|-|protein-coding	88.185	206.959	189.784	193.334	158.716	198.212	167.186	2.34687	2.15211	2.19237	1.79981	2.24768	1.89586
YBR095C	RXT2|RAF60|YBR095C|-|protein-coding	93.121	225.189	207.813	216.487	193.906	201.409	173.847	2.41824	2.23164	2.32479	2.0823	2.16287	1.86689
YKL219W	COS9|-|YKL219W|-|protein-coding	85.882	196.236	195.477	180.599	193.188	209.401	179.176	2.28495	2.27611	2.10287	2.24946	2.43824	2.0863
YNL002C	RLP7|RPL7|YNL002C|-|protein-coding	93.121	259.503	231.536	276.687	206.833	222.189	187.835	2.78673	2.4864	2.97126	2.22112	2.38602	2.01711
YJR049C	UTR1|-|YJR049C|-|protein-coding	90.488	187.657	185.988	169.022	160.87	171.038	151.2	2.07383	2.05539	1.86789	1.7778	1.89017	1.67094
YNL248C	RPA49|-|YNL248C|-|protein-coding	86.54	250.925	216.354	262.795	211.861	211.799	187.169	2.89953	2.50005	3.03669	2.44813	2.44741	2.1628
YJR057W	CDC8|-|YJR057W|-|protein-coding	93.45	218.755	205.915	203.753	180.261	186.223	163.856	2.34088	2.20348	2.18034	1.92896	1.99276	1.75341
YDR405W	MRP20|-|YDR405W|-|protein-coding	86.869	211.249	183.141	201.437	175.952	178.231	160.526	2.43181	2.10824	2.31886	2.02549	2.05172	1.84791
YKR007W	MEH1|EGO1|GSE2|YKR007W|-|protein-coding	84.895	219.827	239.128	243.114	195.343	198.212	183.172	2.5894	2.81675	2.8637	2.301	2.33479	2.15763
YJR062C	NTA1|DEA1|YJR062C|-|protein-coding	92.463	208.032	193.58	185.23	168.052	187.023	167.852	2.24989	2.09359	2.00329	1.81751	2.02268	1.81534
YJR063W	RPA12|RRN4|YJR063W|-|protein-coding	86.211	223.044	208.762	231.537	183.134	208.602	171.183	2.58719	2.42152	2.6857	2.12425	2.41967	1.98563
YLR257W	YLR257W|-|YLR257W|-|protein-coding	96.74	223.044	198.324	246.587	183.134	189.42	167.852	2.3056	2.05007	2.54897	1.89305	1.95803	1.73508
YOR220W	RCN2|-|YOR220W|-|protein-coding	88.185	193.019	195.477	193.334	170.925	175.833	165.188	2.1888	2.21667	2.19237	1.93825	1.99391	1.8732
YDL238C	GUD1|-|YDL238C|-|protein-coding	87.856	179.079	207.813	191.018	189.597	205.405	197.16	2.03832	2.36538	2.17422	2.15804	2.33797	2.24413
YJR070C	LIA1|MMD1|YJR070C|-|protein-coding	88.514	208.032	199.273	228.064	167.334	196.613	151.2	2.35027	2.25132	2.57659	1.89048	2.22126	1.7082
YIL043C	CBR1|CBR5|YIL043C|-|protein-coding	82.262	187.657	179.346	213.014	161.589	178.231	159.193	2.28121	2.18018	2.58946	1.96432	2.16663	1.93519
YPR166C	MRP2|-|YPR166C|-|protein-coding	90.488	233.767	214.456	223.434	167.334	187.023	172.515	2.5834	2.36999	2.46921	1.84924	2.06683	1.9065
YJR075W	HOC1|-|YJR075W|-|protein-coding	90.817	189.802	173.652	172.495	148.662	155.852	137.213	2.08994	1.91211	1.89937	1.63694	1.71611	1.51087
YJR076C	CDC11|PSL9|YJR076C|-|protein-coding	87.527	179.079	191.682	185.23	160.87	175.034	157.861	2.04599	2.18998	2.11626	1.83795	1.99977	1.80357
YNL322C	KRE1|-|YNL322C|-|protein-coding	83.249	201.598	207.813	214.172	169.489	184.625	171.183	2.42163	2.49628	2.57267	2.03593	2.21774	2.05628
YOR275C	RIM20|-|YOR275C|-|protein-coding	93.121	241.274	224.894	247.745	200.37	224.587	181.174	2.59097	2.41507	2.66046	2.15172	2.41178	1.94558
YJR086W	STE18|-|YJR086W|-|protein-coding	92.134	210.176	218.251	214.172	200.37	230.981	180.508	2.2812	2.36884	2.32457	2.17477	2.50701	1.95919
YJR088C	EMC2|-|YJR088C|-|protein-coding	101.347	213.393	201.171	221.118	180.261	192.617	171.849	2.10557	1.98497	2.18179	1.77865	1.90057	1.69565
YDL020C	RPN4|SON1|UFD5|YDL020C|-|protein-coding	91.805	205.887	208.762	224.591	193.906	214.197	196.494	2.24266	2.27397	2.44639	2.11215	2.33317	2.14034
YEL051W	VMA8|-|YEL051W|-|protein-coding	86.869	196.236	196.426	208.384	165.18	175.034	165.188	2.25899	2.26117	2.39883	1.90148	2.01492	1.90158
YJR093C	FIP1|-|YJR093C|-|protein-coding	91.805	218.755	204.967	221.118	183.852	200.61	178.51	2.38282	2.23263	2.40856	2.00264	2.18518	1.94445
YDR264C	AKR1|-|YDR264C|-|protein-coding	95.424	267.01	273.289	294.052	212.579	206.204	199.824	2.79814	2.86394	3.08153	2.22773	2.16092	2.09406
YJR100C	AIM25|SLM35|YJR100C|-|protein-coding	90.159	243.418	233.434	235.01	165.898	193.416	165.854	2.69987	2.58914	2.60662	1.84006	2.14528	1.83957
YBR127C	VMA2|VAT2|YBR127C|-|protein-coding	91.146	241.274	229.638	228.064	176.67	187.822	169.851	2.64712	2.51945	2.50218	1.93832	2.06067	1.8635
YPR023C	EAF3|-|YPR023C|-|protein-coding	88.843	248.78	226.792	255.849	207.552	222.988	187.835	2.80022	2.55273	2.87979	2.33617	2.50991	2.11424
YKL196C	YKT6|-|YKL196C|-|protein-coding	94.766	250.925	241.974	265.11	198.934	218.992	182.506	2.64784	2.55338	2.79752	2.09921	2.31087	1.92586
YOR254C	SEC63|PTL1|YOR254C|-|protein-coding	87.198	234.84	218.251	239.641	193.188	186.223	167.852	2.69318	2.50294	2.74824	2.21551	2.13563	1.92495
YJR105W	ADO1|-|YJR105W|-|protein-coding	88.843	304.541	278.033	280.16	216.888	234.977	193.83	3.42786	3.12949	3.15343	2.44125	2.64486	2.18171
YJR109C	CPA2|-|YJR109C|-|protein-coding	89.83	211.249	241.026	254.691	160.87	203.007	148.536	2.35165	2.68313	2.83526	1.79083	2.2599	1.65352
YJR113C	RSM7|-|YJR113C|-|protein-coding	85.882	182.296	190.733	197.964	153.689	177.432	155.197	2.12263	2.22087	2.30507	1.78954	2.066	1.8071
YJR120W	YJR120W|-|YJR120W|-|protein-coding	85.882	230.55	205.915	223.434	182.416	186.223	168.519	2.6845	2.39765	2.60164	2.12403	2.16836	1.96222
YMR092C	AIP1|-|YMR092C|-|protein-coding	87.856	209.104	210.66	213.014	165.898	185.424	169.185	2.38008	2.39779	2.42458	1.88829	2.11054	1.92571
YBR036C	CSG2|CLS2|YBR036C|-|protein-coding	85.882	277.733	249.566	282.476	191.034	208.602	193.164	3.23389	2.90592	3.28912	2.22438	2.42894	2.24918
YMR120C	ADE17|-|YMR120C|-|protein-coding	91.475	301.324	276.136	273.214	165.18	183.826	152.533	3.29406	3.0187	2.98676	1.80574	2.00958	1.66748
YJR127C	RSF2|ZMS1|YJR127C|-|protein-coding	78.643	234.84	222.996	235.01	168.77	188.621	180.508	2.98615	2.83555	2.98831	2.14603	2.39845	2.29528
YLR366W	930	84.565	264.865	250.515	280.16	207.552	236.576	202.489	3.13209	2.9624	3.31295	2.45435	2.79756	2.39448
YJR139C	HOM6|THR6|YJR139C|-|protein-coding	81.604	198.381	193.58	215.33	161.589	184.625	155.197	2.43102	2.37219	2.63872	1.98016	2.26245	1.90183
YLR136C	TIS11|CTH2|YLR136C|-|protein-coding	91.805	309.903	298.91	321.837	206.833	174.235	187.835	3.37567	3.25592	3.50566	2.25296	1.89788	2.04602
YGL195W	GCN1|AAS103|NDR1|YGL195W|-|protein-coding	89.172	268.082	251.464	280.16	216.888	245.367	209.816	3.00635	2.81999	3.14179	2.43224	2.75161	2.35294
YKL175W	ZRT3|-|YKL175W|-|protein-coding	82.262	299.179	290.369	318.364	208.27	196.613	177.844	3.6369	3.52981	3.87012	2.53179	2.39008	2.16192
YBL056W	PTC3|-|YBL056W|-|protein-coding	92.463	248.78	241.974	263.953	183.852	209.401	177.178	2.69059	2.61698	2.85469	1.98838	2.2647	1.9162
YPL143W	RPL33A|RPL37A|YPL143W|-|protein-coding	95.753	291.673	255.259	313.733	229.097	248.564	211.814	3.0461	2.66581	3.27648	2.39258	2.59589	2.21209
YKL002W	DID4|CHM2|GRD7|REN1|VPL2|VPS14|VPS2|VPT14|YKL002W|-|protein-coding	90.817	203.742	199.273	208.384	182.416	189.42	157.195	2.24343	2.19423	2.29455	2.00861	2.08573	1.7309
YLR027C	AAT2|ASP5|YLR027C|-|protein-coding	92.463	308.83	301.756	331.098	218.324	237.375	215.144	3.34004	3.26353	3.58087	2.3612	2.56724	2.32681
YOL154W	ZPS1|-|YOL154W|-|protein-coding	88.514	335.639	322.633	363.514	127.116	61.542	49.29	3.79193	3.64499	4.10685	1.43611	0.69528	0.556861
YFR035C	YFR035C|-|YFR035C|-|protein-coding	82.262	303.469	278.982	326.468	226.224	247.765	207.151	3.68905	3.39138	3.96864	2.75004	3.0119	2.51819
YKL007W	CAP1|-|YKL007W|-|protein-coding	90.817	185.513	168.908	181.757	147.943	154.254	156.529	2.04271	1.85987	2.00135	1.62902	1.69851	1.72356
YJR052W	RAD7|-|YJR052W|-|protein-coding	95.095	268.082	239.128	300.999	196.779	214.996	183.172	2.8191	2.51462	3.16525	2.06929	2.26085	1.9262
YKL010C	UFD4|-|YKL010C|-|protein-coding	93.45	198.381	186.937	208.384	178.825	186.223	165.188	2.12286	2.0004	2.2299	1.91359	1.99276	1.76766
YKL012W	PRP40|-|YKL012W|-|protein-coding	84.236	174.789	203.069	191.018	152.971	171.038	145.206	2.07499	2.41072	2.26765	1.81598	2.03046	1.7238
YJL056C	ZAP1|ZRG10|YJL056C|-|protein-coding	83.249	343.145	306.501	346.148	224.788	214.197	197.16	4.12191	3.68174	4.15798	2.70019	2.57297	2.36832
YKL014C	URB1|NPA1|YKL014C|-|protein-coding	91.146	219.827	199.273	232.695	188.879	195.015	179.842	2.41181	2.18631	2.55299	2.07227	2.13959	1.97312
YLR355C	ILV5|-|YLR355C|-|protein-coding	86.211	344.217	319.786	360.041	241.306	266.147	229.132	3.99273	3.70934	4.17628	2.79902	3.08716	2.6578
YKL019W	RAM2|-|YKL019W|-|protein-coding	87.856	187.657	159.418	173.653	155.843	167.042	150.534	2.13596	1.81454	1.97656	1.77385	1.90132	1.71342
YIL133C	RPL16A|RPL13|YIL133C|-|protein-coding	89.501	322.771	286.574	346.148	247.051	262.951	224.469	3.60634	3.20191	3.86753	2.76032	2.93797	2.50801
YIL069C	RPS24B|RPS24EB|YIL069C|-|protein-coding	85.224	317.409	277.084	353.094	229.815	259.754	222.471	3.72441	3.25124	4.14313	2.6966	3.0479	2.61043
YKL023W	YKL023W|-|YKL023W|-|protein-coding	88.843	199.453	192.631	200.28	167.334	203.007	175.845	2.24501	2.16822	2.25431	1.88348	2.28501	1.97928
YKL027W	TCD2|-|YKL027W|-|protein-coding	86.869	176.934	162.265	150.499	132.862	154.254	129.22	2.03679	1.86793	1.73248	1.52945	1.77571	1.48753
YKL028W	TFA1|-|YKL028W|-|protein-coding	91.146	184.44	172.703	175.968	170.207	170.238	150.534	2.02357	1.8948	1.93062	1.86741	1.86775	1.65157
YKL029C	MAE1|-|YKL029C|-|protein-coding	78.643	235.912	212.558	243.114	147.943	175.833	133.882	2.99978	2.70282	3.09136	1.8812	2.23584	1.7024
YER097W	495	82.262	324.915	309.348	338.044	241.306	273.341	234.461	3.94976	3.76052	4.10936	2.93338	3.32281	2.85017
YJL028W	YJL028W|-|YJL028W|-|protein-coding	91.475	393.544	365.334	416.767	237.715	259.754	222.471	4.3022	3.99381	4.55608	2.59869	2.83962	2.43204
YKL033W-A	YKL033W-A|-|YKL033W-A|-|protein-coding	92.134	190.874	183.141	199.122	162.307	171.038	151.2	2.0717	1.98777	2.16122	1.76164	1.8564	1.64109
YMR044W	IOC4|-|YMR044W|-|protein-coding	95.424	203.742	190.733	216.487	180.261	195.814	176.511	2.13512	1.99879	2.26869	1.88905	2.05204	1.84975
YPL206C	PGC1|-|YPL206C|-|protein-coding	92.792	191.947	213.507	206.068	165.18	171.038	167.186	2.06857	2.30092	2.22075	1.78011	1.84324	1.80173
YKL039W	PTM1|-|YKL039W|-|protein-coding	92.134	206.959	186.937	187.545	160.87	167.042	162.524	2.24628	2.02897	2.03557	1.74604	1.81303	1.764
YPL053C	KTR6|MNN6|YPL053C|-|protein-coding	92.134	201.598	209.711	206.068	169.489	178.231	155.197	2.1881	2.27615	2.23661	1.83959	1.93448	1.68447
YDR088C	SLU7|SLT17|YDR088C|-|protein-coding	94.108	244.491	222.996	262.795	167.334	183.026	171.183	2.59798	2.36958	2.79248	1.77811	1.94485	1.81901
YGR210C	YGR210C|-|YGR210C|-|protein-coding	90.488	200.525	187.886	200.28	159.434	171.837	159.193	2.21604	2.07636	2.21333	1.76194	1.899	1.75927
YKL051W	SFK1|-|YKL051W|-|protein-coding	86.869	176.934	155.623	179.441	165.898	187.023	154.531	2.03679	1.79147	2.06565	1.90975	2.15293	1.7789
YKL052C	ASK1|-|YKL052C|-|protein-coding	81.604	187.657	203.069	219.96	163.743	173.435	157.861	2.29961	2.48847	2.69546	2.00656	2.12532	1.93448
YKL053C-A	MDM35|-|YKL053C-A|-|protein-coding	88.185	249.852	238.179	211.857	209.706	216.594	198.492	2.83327	2.7009	2.40242	2.37802	2.45613	2.25086
YHR024C	MAS2|MIF2|YHR024C|-|protein-coding	88.843	221.972	231.536	254.691	184.57	183.026	167.852	2.49847	2.60613	2.86675	2.07749	2.06011	1.88931
YCR036W	RBK1|-|YCR036W|-|protein-coding	89.172	216.61	221.098	203.753	193.188	226.985	175.845	2.42913	2.47946	2.28494	2.16646	2.54547	1.97198
YML027W	YOX1|-|YML027W|-|protein-coding	86.211	198.381	190.733	200.28	193.906	195.015	179.842	2.30111	2.2124	2.32314	2.2492	2.26207	2.08607
YKL057C	NUP120|RAT2|YKL057C|-|protein-coding	90.159	181.223	184.09	180.599	155.843	156.651	155.863	2.01004	2.04184	2.00312	1.72854	1.7375	1.72876
YGL137W	SEC27|-|YGL137W|-|protein-coding	89.501	189.802	197.375	218.803	157.28	175.833	163.19	2.12067	2.20528	2.4447	1.7573	1.96459	1.82333
YJR017C	ESS1|PIN1|PTF1|YJR017C|-|protein-coding	84.895	244.491	222.996	197.964	188.161	196.613	185.837	2.87992	2.62673	2.33187	2.2164	2.31596	2.18902
YMR149W	SWP1|-|YMR149W|-|protein-coding	83.907	214.466	192.631	187.545	173.798	188.621	174.513	2.556	2.29577	2.23515	2.07132	2.24798	2.07984
YKL063C	YKL063C|-|YKL063C|-|protein-coding	92.463	190.874	172.703	181.757	151.534	170.238	145.206	2.06433	1.86781	1.96573	1.63886	1.84115	1.57042
YGL202W	ARO8|-|YGL202W|-|protein-coding	89.172	242.346	233.434	243.114	175.234	196.613	171.183	2.71774	2.61779	2.72635	1.96512	2.20487	1.91969
YLR372W	ELO3|APA1|SRE1|SUR4|VBM1|YLR372W|-|protein-coding	89.83	225.189	209.711	237.326	188.161	198.212	175.845	2.50684	2.33453	2.64195	2.09463	2.20652	1.95753
YKL047W	ANR2|-|YKL047W|-|protein-coding	94.766	238.057	221.098	244.272	199.652	207.004	173.847	2.51205	2.33309	2.57763	2.10679	2.18437	1.83449
YKL068W	NUP100|NSP100|YKL068W|-|protein-coding	91.805	234.84	222.996	222.276	173.079	181.428	156.529	2.55803	2.42902	2.42118	1.88529	1.97623	1.70502
YKL069W	YKL069W|YKG9|YKL069W|-|protein-coding	86.211	233.767	219.2	240.799	200.37	211.799	191.831	2.71157	2.5426	2.79314	2.32418	2.45675	2.22513
YKL077W	YKL077W|-|YKL077W|-|protein-coding	83.249	182.296	175.55	171.338	137.171	159.848	141.875	2.18977	2.10873	2.05814	1.64772	1.92012	1.70422
YLR204W	QRI5|COX24|YLR204W|-|protein-coding	86.869	243.418	227.741	246.587	191.034	200.61	188.501	2.80213	2.62166	2.83861	2.1991	2.30934	2.16995
YLR350W	ORM2|-|YLR350W|-|protein-coding	83.578	226.261	207.813	216.487	180.979	210.201	166.52	2.70718	2.48646	2.59024	2.16539	2.51503	1.99239
YLR154C	RNH203|-|YLR154C|-|protein-coding	94.766	308.83	289.42	309.102	205.397	225.386	199.158	3.25887	3.05405	3.26174	2.16741	2.37834	2.10158
YKL087C	CYT2|-|YKL087C|-|protein-coding	90.817	195.164	182.193	182.914	175.234	177.432	163.19	2.14898	2.00616	2.01409	1.92953	1.95373	1.79691
YLL041C	SDH2|ACN17|YLL041C|-|protein-coding	94.108	202.67	161.316	189.861	156.561	174.235	177.844	2.15359	1.71416	2.01748	1.66363	1.85144	1.88979
YNL220W	ADE12|BRA9|YNL220W|-|protein-coding	90.817	265.937	257.157	274.372	180.261	193.416	172.515	2.92827	2.8316	3.02115	1.98488	2.12973	1.89959
YPR046W	MCM16|-|YPR046W|-|protein-coding	87.198	260.576	250.515	258.164	201.088	207.803	192.497	2.98833	2.87294	2.96066	2.30611	2.38312	2.20759
YKR027W	BCH2|FMP50|YKR027W|-|protein-coding	84.895	248.78	227.741	263.953	170.925	200.61	168.519	2.93044	2.68262	3.10917	2.01337	2.36304	1.98503
YKL098W	MTC2|-|YKL098W|-|protein-coding	90.488	191.947	186.937	206.068	190.316	190.22	166.52	2.12124	2.06588	2.2773	2.10322	2.10216	1.84024
YKL102C	YKL102C|-|YKL102C|-|protein-coding	83.249	201.598	175.55	165.549	160.152	172.636	156.529	2.42163	2.10873	1.9886	1.92377	2.07373	1.88025
YKL035W	UGP1|-|YKL035W|-|protein-coding	91.805	197.308	193.58	181.757	178.825	183.826	187.835	2.14921	2.1086	1.97982	1.94788	2.00235	2.04602
YGR107W	821	83.249	278.805	271.391	270.899	203.961	224.587	193.164	3.34905	3.25999	3.25408	2.45001	2.69777	2.32032
YDL208W	NHP2|-|YDL208W|-|protein-coding	90.817	287.384	254.31	296.368	209.706	242.17	197.16	3.16443	2.80025	3.26335	2.30911	2.66657	2.17096
YER025W	GCD11|SUI4|YER025W|-|protein-coding	87.856	245.563	239.128	267.426	199.652	209.401	187.169	2.79506	2.72182	3.04391	2.27249	2.38346	2.13041
YKL119C	VPH2|CLS10|VMA12|YKL119C|-|protein-coding	93.121	220.9	231.536	218.803	175.234	188.621	168.519	2.37218	2.4864	2.34966	1.88179	2.02555	1.80968
YGR035W-A	YGR035W-A|-|YGR035W-A|-|protein-coding	91.146	276.661	191.682	273.214	101.262	102.303	98.58	3.03536	2.10302	2.99754	1.11099	1.12241	1.08156
YFL031W	HAC1|ERN4|IRE15|YFL031W|-|protein-coding	87.198	255.214	247.668	270.899	202.524	222.189	202.489	2.92683	2.84029	3.10671	2.32258	2.5481	2.32217
YKL127W	PGM1|-|YKL127W|-|protein-coding	87.856	227.333	206.864	226.907	155.125	182.227	144.54	2.58756	2.35458	2.58271	1.76567	2.07416	1.64519
YFR010W	UBP6|-|YFR010W|-|protein-coding	91.146	221.972	218.251	204.911	177.388	204.606	179.176	2.43535	2.39452	2.24816	1.9462	2.24482	1.96581
YOR372C	NDD1|-|YOR372C|-|protein-coding	77.326	234.84	211.609	243.114	173.798	191.818	168.519	3.03701	2.73658	3.14401	2.2476	2.48064	2.17933
YOL052C	SPE2|-|YOL052C|-|protein-coding	87.856	256.286	228.69	267.426	196.061	212.598	185.171	2.91711	2.60301	3.04391	2.23162	2.41985	2.10766
YOR200W	329	78.314	246.635	229.638	251.218	201.088	224.587	209.816	3.14931	2.93227	3.20783	2.56771	2.86778	2.67916
YKL143W	LTV1|YKL2|YKL143W|-|protein-coding	84.895	232.695	197.375	245.43	196.061	211	165.854	2.74097	2.32493	2.89098	2.30945	2.48542	1.95364
YKL144C	RPC25|YKL1|YKL144C|-|protein-coding	90.817	225.189	192.631	223.434	191.034	222.988	171.183	2.47959	2.12109	2.46027	2.1035	2.45536	1.88492
YDR135C	YCF1|-|YDR135C|-|protein-coding	88.185	251.997	244.821	247.745	201.088	216.594	199.824	2.85759	2.77622	2.80938	2.2803	2.45613	2.26596
YKL146W	AVT3|-|YKL146W|-|protein-coding	79.959	161.921	162.265	159.761	161.589	155.053	146.538	2.02505	2.02935	1.99804	2.0209	1.93916	1.83266
YDR525W-A	SNA2|-|YDR525W-A|-|protein-coding	81.933	235.912	252.413	248.903	213.297	231.78	210.482	2.87933	3.08072	3.03788	2.60331	2.8289	2.56895
YML126C	ERG13|HMGS|YML126C|-|protein-coding	82.591	264.865	255.259	283.633	207.552	211	201.823	3.20695	3.09064	3.43419	2.51301	2.55476	2.44364
YKL153W	411	93.45	293.818	274.238	296.368	188.879	200.61	193.83	3.14412	2.9346	3.17141	2.02118	2.14671	2.07416
YKL155C	RSM22|-|YKL155C|-|protein-coding	85.882	184.44	184.09	209.541	159.434	161.447	150.534	2.1476	2.14352	2.43987	1.85643	1.87987	1.7528
YOR045W	TOM6|ISP6|MOM8B|YOR045W|-|protein-coding	90.817	240.201	235.332	263.953	210.424	219.791	193.83	2.64489	2.59128	2.90643	2.31701	2.42015	2.13429
YKL160W	ELF1|-|YKL160W|-|protein-coding	93.121	191.947	181.244	171.338	132.144	145.462	136.547	2.06126	1.94633	1.83995	1.41906	1.56208	1.46634
YLR413W	INA1|-|YLR413W|-|protein-coding	88.514	264.865	241.026	311.418	186.725	204.606	176.511	2.99235	2.72303	3.51829	2.10955	2.31157	1.99416
YHR027C	RPN1|HRD2|NAS1|YHR027C|-|protein-coding	84.236	248.78	235.332	260.479	208.988	219.791	198.492	2.95337	2.79372	3.09225	2.48098	2.60923	2.35638
YKL165C-A	825	76.01	171.572	158.47	166.707	180.261	195.015	164.522	2.25723	2.08486	2.19322	2.37154	2.56565	2.16448
YKL167C	MRP49|-|YKL167C|-|protein-coding	89.83	197.308	202.12	209.541	191.034	193.416	175.845	2.19646	2.25003	2.33264	2.12662	2.15313	1.95753
YKL170W	MRPL38|-|YKL170W|-|protein-coding	89.172	191.947	204.018	207.226	150.098	157.451	147.204	2.15255	2.28792	2.32389	1.68324	1.7657	1.65079
YGR028W	MSP1|YTA4|YGR028W|-|protein-coding	91.146	287.384	274.238	297.525	198.934	212.598	181.174	3.15301	3.00878	3.26427	2.18259	2.3325	1.98773
YLR137W	RKM5|-|YLR137W|-|protein-coding	89.172	361.374	333.071	365.829	232.688	212.598	211.814	4.05255	3.73515	4.10251	2.60943	2.38413	2.37534
YKL179C	COY1|-|YKL179C|-|protein-coding	88.843	189.802	196.426	186.388	145.071	143.064	130.552	2.13638	2.21093	2.09795	1.63289	1.6103	1.46947
YML081C-A	ATP18|-|YML081C-A|-|protein-coding	95.095	271.299	248.617	284.791	211.861	241.371	207.817	2.85293	2.61441	2.99481	2.22789	2.53821	2.18536
YKL186C	MTR2|-|YKL186C|-|protein-coding	83.578	174.789	160.367	169.022	153.689	162.246	134.548	2.09133	1.91877	2.02233	1.83887	1.94125	1.60985
YKL189W	HYM1|-|YKL189W|-|protein-coding	86.54	211.249	208.762	225.749	150.098	179.03	153.199	2.44106	2.41232	2.60861	1.73443	2.06875	1.77027
YDL081C	RPP1A|RPLA1|YDL081C|-|protein-coding	91.475	279.878	232.485	292.895	234.842	247.765	209.149	3.05961	2.54151	3.20191	2.56728	2.70855	2.28641
YKL191W	DPH2|-|YKL191W|-|protein-coding	77.985	178.006	166.061	186.388	166.616	182.227	157.861	2.28257	2.1294	2.39005	2.13651	2.33669	2.02425
YPL265W	DIP5|-|YPL265W|-|protein-coding	91.475	251.997	223.945	270.899	145.789	158.25	157.861	2.75482	2.44816	2.96145	1.59376	1.72998	1.72573
YML129C	COX14|-|YML129C|-|protein-coding	86.54	261.648	249.566	275.529	205.397	207.004	193.83	3.02343	2.88382	3.18383	2.37343	2.392	2.23977
YEL065W	SIT1|ARN3|YEL065W|-|protein-coding	83.249	332.422	319.786	351.937	214.015	197.413	208.483	3.99311	3.84132	4.22752	2.57078	2.37136	2.50433
YKL205W	LOS1|-|YKL205W|-|protein-coding	90.159	186.585	170.805	179.441	170.925	183.026	157.195	2.06951	1.89449	1.99027	1.89582	2.03004	1.74353
YKL206C	ADD66|PBA2|POC2|YKL206C|-|protein-coding	84.895	174.789	171.754	187.545	173.079	173.435	148.536	2.05888	2.02313	2.20914	2.03874	2.04294	1.74964
YKL207W	EMC3|AIM27|YKL207W|-|protein-coding	85.224	175.862	185.988	174.811	169.489	175.833	169.851	2.06353	2.18234	2.05119	1.98875	2.06319	1.99299
YGL256W	ADH4|NRC465|ZRG5|YGL256W|-|protein-coding	89.501	306.686	307.45	326.468	152.252	62.341	61.946	3.42662	3.43516	3.64765	1.70112	0.69654	0.692126
YDR513W	GRX2|TTR1|YDR513W|-|protein-coding	86.211	255.214	251.464	260.479	229.097	233.379	212.48	2.96034	2.91684	3.02141	2.6574	2.70707	2.46465
YPL250C	ATG41|ICY2|YPL250C|-|protein-coding	82.262	314.192	303.654	339.202	226.942	260.553	200.49	3.81941	3.6913	4.12343	2.75877	3.16736	2.43721
YDR155C	CPR1|CPH1|CYP1|YDR155C|-|protein-coding	91.475	273.444	268.544	262.795	221.915	233.379	213.146	2.98928	2.93571	2.87286	2.42596	2.55129	2.3301
YML026C	RPS18B|-|YML026C|-|protein-coding	85.224	294.89	257.157	320.679	237.715	253.36	223.137	3.46018	3.01742	3.76278	2.7893	2.97287	2.61824
YOL139C	CDC33|TIF45|YOL139C|-|protein-coding	89.83	290.601	251.464	302.156	213.297	236.576	199.158	3.23501	2.79933	3.36364	2.37445	2.6336	2.21705
YDL083C	RPS16B|-|YDL083C|-|protein-coding	88.843	313.12	259.055	334.571	243.46	258.954	227.134	3.52442	2.91587	3.76587	2.74034	2.91474	2.55658
YKR001C	VPS1|GRD1|LAM1|SPO15|VPL1|VPT26|YKR001C|-|protein-coding	93.779	191.947	197.375	192.176	160.152	169.439	150.534	2.0468	2.10468	2.04924	1.70776	1.80679	1.6052
YDL229W	SSB1|YG101|YDL229W|-|protein-coding	78.643	302.396	264.748	332.256	236.279	261.352	221.139	3.84517	3.36645	4.22486	3.00445	3.32327	2.81193
YGR155W	CYS4|NHS5|STR4|VMA41|YGR155W|-|protein-coding	89.172	314.192	273.289	351.937	242.742	253.36	218.475	3.52344	3.06474	3.94672	2.72218	2.84125	2.45004
YHR141C	RPL42B|MAK18|YHR141C|-|protein-coding	93.779	316.337	276.136	335.729	237.715	262.151	228.466	3.37322	2.94454	3.58	2.53484	2.79541	2.43622
YOL040C	RPS15|RPS21|YOL040C|-|protein-coding	92.463	309.903	280.88	335.729	249.924	266.947	223.137	3.35164	3.03776	3.63096	2.70296	2.88707	2.41326
YKR026C	GCN3|AAS2|YKR026C|-|protein-coding	89.501	181.223	170.805	172.495	157.998	166.242	144.54	2.02482	1.90841	1.9273	1.76532	1.85743	1.61495
YEL071W	DLD3|-|YEL071W|-|protein-coding	78.643	392.472	357.743	415.609	252.078	284.53	242.454	4.99055	4.54895	5.28476	3.20535	3.618	3.08297
YLR214W	FRE1|-|YLR214W|-|protein-coding	90.159	270.227	264.748	305.629	153.689	139.068	147.204	2.99723	2.93646	3.38989	1.70464	1.54247	1.63272
YJL171C	TOH1|-|YJL171C|-|protein-coding	83.249	194.091	194.528	206.068	178.825	185.424	165.854	2.33145	2.3367	2.47532	2.14807	2.22734	1.99226
YNR018W	RCF2|AIM38|YNR018W|-|protein-coding	87.856	241.274	209.711	237.326	182.416	197.413	167.186	2.74624	2.38699	2.70131	2.07631	2.24701	1.90295
YPR010C	RPA135|RPA2|RRN2|SRP3|YPR010C|-|protein-coding	85.882	235.912	223.945	245.43	199.652	214.197	188.501	2.74693	2.60759	2.85776	2.32472	2.49408	2.19488
YBL079W	NUP170|NLE3|YBL079W|-|protein-coding	79.959	232.695	222.047	239.641	170.207	187.023	162.524	2.91018	2.77701	2.99705	2.12868	2.33899	2.03259
YKR043C	SHB17|-|YKR043C|-|protein-coding	87.527	199.453	200.222	219.96	177.388	188.621	169.185	2.27876	2.28755	2.51305	2.02667	2.155	1.93295
YAR015W	ADE1|-|YAR015W|-|protein-coding	91.146	254.142	236.281	238.483	165.18	171.837	149.868	2.7883	2.59234	2.61649	1.81226	1.88529	1.64426
YGR172C	YIP1|-|YGR172C|-|protein-coding	91.146	227.333	231.536	255.849	218.324	235.776	201.156	2.49416	2.54028	2.80702	2.39532	2.58679	2.20696
YJL127C-B	YJL127C-B|YJL127C-A|YJL127C-B|-|protein-coding	84.895	211.249	215.405	217.645	192.47	219.791	197.16	2.48836	2.53731	2.5637	2.26715	2.58897	2.3224
YMR031C	EIS1|-|YMR031C|-|protein-coding	91.475	196.236	198.324	207.226	149.38	159.049	148.536	2.14524	2.16807	2.26538	1.63301	1.73872	1.62379
YMR021C	MAC1|CUA1|YMR021C|-|protein-coding	94.108	227.333	222.996	232.695	205.397	228.583	196.494	2.41566	2.36958	2.47264	2.18257	2.42894	2.08796
YDR430C	CYM1|MOP112|YDR430C|-|protein-coding	87.198	224.116	202.12	237.326	172.361	187.023	171.849	2.5702	2.31794	2.72169	1.97666	2.14481	1.97079
YDR245W	MNN10|BED1|REC41|SLC2|YDR245W|-|protein-coding	96.74	204.815	214.456	228.064	165.898	182.227	156.529	2.11717	2.21683	2.35749	1.71489	1.88368	1.61804
YDR226W	ADK1|AKY1|AKY2|YDR226W|-|protein-coding	85.882	254.142	227.741	263.953	221.197	232.579	209.149	2.9592	2.65179	3.07344	2.57559	2.70812	2.43531
YLR133W	CKI1|-|YLR133W|-|protein-coding	98.715	260.576	237.23	247.745	173.079	176.632	151.866	2.63968	2.40318	2.5097	1.75332	1.78931	1.53843
YKR063C	LAS1|-|YKR063C|-|protein-coding	85.553	180.151	167.01	167.865	157.998	159.049	153.199	2.10572	1.95212	1.96212	1.84679	1.85907	1.79069
YKR066C	CCP1|-|YKR066C|-|protein-coding	86.869	184.44	172.703	165.549	170.207	175.034	166.52	2.1232	1.98809	1.90573	1.95935	2.01492	1.91691
YKR068C	BET3|-|YKR068C|-|protein-coding	86.211	183.368	184.09	185.23	175.234	183.826	175.845	2.12697	2.13534	2.14857	2.03262	2.13228	2.0397
YHL015W-A	YHL015W-A|-|YHL015W-A|-|protein-coding	87.527	277.733	263.8	259.322	203.961	237.375	209.816	3.17311	3.01393	2.96277	2.33026	2.71202	2.39716
YKR072C	SIS2|HAL3|YKR072C|-|protein-coding	85.882	193.019	177.448	211.857	168.052	175.833	149.868	2.24749	2.06618	2.46684	1.95678	2.04738	1.74505
YNL297C	MON2|YSL2|YNL297C|-|protein-coding	91.475	210.176	191.682	214.172	170.925	178.231	173.181	2.29763	2.09546	2.34132	1.86854	1.94841	1.89321
YKR080W	MTD1|-|YKR080W|-|protein-coding	88.843	236.984	232.485	233.853	145.789	151.856	129.22	2.66745	2.61681	2.63221	1.64097	1.70926	1.45448
YKR081C	RPF2|-|YKR081C|-|protein-coding	85.882	176.934	183.141	222.276	178.825	183.826	169.185	2.0602	2.13247	2.58816	2.08222	2.14045	1.96997
YKR082W	NUP133|RAT3|YKR082W|-|protein-coding	85.224	181.223	174.601	170.18	165.898	180.629	166.52	2.12643	2.04873	1.99686	1.94661	2.11946	1.95391
YKR085C	MRPL20|-|YKR085C|-|protein-coding	78.972	174.789	185.988	191.018	170.925	174.235	155.197	2.2133	2.35511	2.41881	2.16437	2.20629	1.96522
YMR083W	ADH3|-|YMR083W|-|protein-coding	87.527	241.274	234.383	250.06	182.416	195.015	173.181	2.75657	2.67784	2.85695	2.08411	2.22806	1.9786
YOR117W	RPT5|YTA1|YOR117W|-|protein-coding	80.946	219.827	191.682	201.437	175.952	188.621	169.851	2.71572	2.36802	2.48854	2.1737	2.33021	2.09832
YKR092C	SRP40|-|YKR092C|-|protein-coding	79.959	169.428	143.287	170.18	160.152	162.246	149.202	2.11894	1.79201	2.12834	2.00293	2.02911	1.86598
YHR089C	GAR1|-|YHR089C|-|protein-coding	95.753	249.852	221.098	252.376	189.597	200.61	184.504	2.60934	2.30905	2.6357	1.98006	2.09508	1.92687
YLR206W	ENT2|-|YLR206W|-|protein-coding	87.198	210.176	193.58	224.591	163.743	174.235	151.2	2.41033	2.22001	2.57564	1.87783	1.99815	1.73398
YKR101W	SIR1|-|YKR101W|-|protein-coding	86.54	174.789	179.346	165.549	186.006	174.235	169.185	2.01975	2.07241	1.91298	2.14936	2.01335	1.95499
YLL001W	DNM1|-|YLL001W|-|protein-coding	94.108	229.478	215.405	230.38	203.961	207.803	187.835	2.43845	2.28891	2.44804	2.16731	2.20813	1.99595
YLL008W	DRS1|-|YLL008W|-|protein-coding	86.211	243.418	222.996	251.218	216.888	220.591	201.823	2.82351	2.58663	2.91399	2.51578	2.55873	2.34104
YDR238C	SEC26|-|YDR238C|-|protein-coding	92.792	213.393	189.784	218.803	167.334	156.651	156.529	2.29969	2.04526	2.35799	1.80332	1.6882	1.68688
YLL011W	SOF1|-|YLL011W|-|protein-coding	89.83	218.755	175.55	237.326	178.825	187.023	162.524	2.43521	1.95425	2.64195	1.9907	2.08197	1.80924
YLL014W	EMC6|-|YLL014W|-|protein-coding	93.45	189.802	186.937	201.437	170.925	184.625	167.852	2.03105	2.0004	2.15556	1.82905	1.97566	1.79617
YEL060C	PRB1|CVT1|YEL060C|-|protein-coding	88.843	213.393	218.251	211.857	197.497	192.617	194.496	2.40191	2.45659	2.38462	2.22299	2.16806	2.18921
YLL023C	POM33|-|YLL023C|-|protein-coding	86.869	228.406	213.507	217.645	196.779	226.185	193.164	2.62932	2.4578	2.50544	2.26524	2.60375	2.22362
YMR197C	VTI1|-|YMR197C|-|protein-coding	94.766	205.887	196.426	203.753	184.57	203.007	195.162	2.17258	2.07275	2.15006	1.94764	2.14219	2.05941
YOL097W-A	YOL097W-A|-|YOL097W-A|-|protein-coding	89.83	294.89	245.77	288.264	241.306	272.541	227.134	3.28276	2.73595	3.20899	2.68625	3.03396	2.52849
YDL046W	NPC2|-|YDL046W|-|protein-coding	83.907	206.959	208.762	229.222	176.67	185.424	178.51	2.46653	2.48802	2.73186	2.10555	2.20988	2.12747
YJL148W	RPA34|CST21|YJL148W|-|protein-coding	85.882	256.286	219.2	276.687	193.188	209.401	175.179	2.98416	2.55234	3.22171	2.24946	2.43824	2.03976
YJL167W	ERG20|BOT3|FDS1|FPP1|YJL167W|-|protein-coding	90.159	251.997	236.281	232.695	200.37	213.398	187.835	2.79503	2.62071	2.58094	2.22241	2.36691	2.08337
YKL150W	MCR1|-|YKL150W|-|protein-coding	92.792	202.67	201.171	193.334	189.597	198.212	181.84	2.18413	2.16798	2.08352	2.04325	2.13609	1.95965
YNL063W	MTQ1|-|YNL063W|-|protein-coding	94.108	239.129	240.077	246.587	208.27	212.598	192.497	2.54101	2.55108	2.62026	2.2131	2.25909	2.04549
YKL165C	MCD4|FSR2|SSU21|ZRG16|YKL165C|-|protein-coding	91.805	275.588	261.902	295.21	201.088	208.602	186.503	3.00188	2.85281	3.21562	2.19038	2.27223	2.03151
YLL051C	FRE6|-|YLL051C|-|protein-coding	90.488	256.286	288.471	285.949	194.625	179.03	175.179	2.83227	3.18795	3.16008	2.15084	1.97849	1.93594
YLR002C	NOC3|-|YLR002C|-|protein-coding	98.056	204.815	186.937	211.857	181.697	195.814	175.179	2.08876	1.90643	2.16057	1.85299	1.99696	1.78652
YLR003C	CMS1|-|YLR003C|-|protein-coding	90.817	221.972	222.996	229.222	201.806	215.795	172.515	2.44417	2.45544	2.524	2.22212	2.37615	1.89959
YLR007W	NSE1|-|YLR007W|-|protein-coding	97.069	196.236	173.652	191.018	171.643	179.03	161.858	2.02161	1.78895	1.96786	1.76826	1.84436	1.66745
YLL049W	LDB18|-|YLL049W|-|protein-coding	87.856	246.635	254.31	250.06	201.088	220.591	188.501	2.80726	2.89462	2.84625	2.28884	2.51082	2.14557
YLR009W	RLP24|-|YLR009W|-|protein-coding	88.843	190.874	174.601	201.437	168.052	185.424	149.868	2.14844	1.96528	2.26734	1.89156	2.0871	1.68689
YKR006C	MRPL13|YK105|YKR006C|-|protein-coding	92.463	259.503	235.332	265.11	193.906	216.594	185.837	2.80656	2.54515	2.8672	2.09712	2.34249	2.00985
YLR023C	IZH3|-|YLR023C|-|protein-coding	61.861	143.692	121.462	143.553	99.108	120.685	100.578	2.32282	1.96347	2.32057	1.60211	1.95091	1.62587
YLR025W	SNF7|DID1|RNS4|VPL5|VPS32|YLR025W|-|protein-coding	90.817	217.683	201.171	209.541	167.334	174.235	166.52	2.39694	2.21512	2.30729	1.84254	1.91853	1.83358
YPR016C	TIF6|CDC95|YPR016C|-|protein-coding	90.159	244.491	213.507	257.006	183.852	203.807	173.181	2.71178	2.36812	2.85059	2.0392	2.26053	1.92084
YMR309C	NIP1|-|YMR309C|-|protein-coding	98.715	233.767	216.354	243.114	187.443	195.015	177.844	2.3681	2.1917	2.46279	1.89883	1.97554	1.80159
YLR330W	CHS5|CAL3|YLR330W|-|protein-coding	90.159	233.767	243.872	248.903	195.343	209.401	191.831	2.59283	2.70491	2.76071	2.16665	2.32257	2.1277
YLR035C	MLH2|-|YLR035C|-|protein-coding	96.082	249.852	241.974	279.002	180.979	210.201	172.515	2.6004	2.51841	2.90379	1.88359	2.18773	1.7955
YLR038C	COX12|-|YLR038C|-|protein-coding	92.463	198.381	167.01	173.653	179.543	209.401	183.838	2.14552	1.80624	1.87808	1.94178	2.2647	1.98823
YBL057C	PTH2|-|YBL057C|-|protein-coding	89.83	278.805	246.719	268.583	202.524	215.795	184.504	3.1037	2.74651	2.9899	2.25453	2.40226	2.05392
YIL075C	RPN2|SEN3|YIL075C|-|protein-coding	90.159	247.708	224.894	231.537	189.597	208.602	179.842	2.74746	2.49442	2.5681	2.10292	2.31371	1.99472
YMR002W	MIX17|MIC17|YMR002W|-|protein-coding	88.514	270.227	255.259	284.791	221.915	240.572	214.478	3.05293	2.88383	3.21747	2.50712	2.7179	2.4231
YOL109W	ZEO1|-|YOL109W|-|protein-coding	91.146	273.444	237.23	297.525	247.051	266.147	227.8	3.00007	2.60275	3.26427	2.7105	2.92001	2.49929
YJL063C	MRPL8|HRD238|YJL063C|-|protein-coding	81.933	286.311	260.004	284.791	215.452	234.178	214.478	3.49445	3.17337	3.4759	2.62961	2.85816	2.61772
YLR055C	SPT8|-|YLR055C|-|protein-coding	78.314	184.44	188.835	180.599	152.971	149.458	151.2	2.35513	2.41125	2.30609	1.9533	1.90845	1.93069
YER124C	DSE1|-|YER124C|-|protein-coding	86.869	299.179	263.8	317.206	205.397	218.992	191.165	3.44402	3.03676	3.65154	2.36445	2.52095	2.20061
YOR073W	SGO1|YOR29-24|YOR073W|-|protein-coding	82.591	270.227	245.77	277.845	196.061	216.594	187.835	3.27187	2.97575	3.36411	2.37388	2.62249	2.27428
YLR059C	REX2|YNT20|YLR059C|-|protein-coding	88.843	221.972	231.536	217.645	191.752	207.803	177.178	2.49847	2.60613	2.44977	2.15832	2.33899	1.99428
YNL143C	YNL143C|-|YNL143C|-|protein-coding	82.591	316.337	299.859	349.621	182.416	191.818	171.849	3.83016	3.63065	4.23316	2.20867	2.3225	2.08072
YOR020C	HSP10|CPN10|YOR020C|-|protein-coding	92.134	260.576	250.515	260.479	204.679	220.591	205.819	2.82823	2.71903	2.82718	2.22154	2.39424	2.23391
YBR181C	RPS6B|LPG18|RPS101|RPS102|YBR181C|-|protein-coding	88.514	287.384	259.055	295.21	239.151	258.155	227.134	3.24676	2.92671	3.33518	2.70184	2.91654	2.56608
YLR065C	ENV10|SND2|YLR065C|-|protein-coding	91.805	202.67	176.499	187.545	173.798	189.42	151.2	2.20761	1.92254	2.04286	1.89312	2.06329	1.64697
YLR071C	RGR1|MED14|YLR071C|-|protein-coding	84.565	182.296	180.295	180.599	162.307	175.034	147.87	2.15569	2.13203	2.13562	1.91932	2.06982	1.7486
YLR072W	LAM6|LTC1|YLR072W|-|protein-coding	91.805	199.453	208.762	208.384	160.87	160.648	149.202	2.17257	2.27397	2.26985	1.7523	1.74988	1.62521
YLR073C	RFU1|-|YLR073C|-|protein-coding	86.211	227.333	187.886	231.537	188.161	200.61	172.515	2.63694	2.17937	2.6857	2.18256	2.32697	2.00108
YLR074C	BUD20|-|YLR074C|-|protein-coding	92.134	241.274	225.843	261.637	199.652	218.193	195.828	2.61873	2.45124	2.83974	2.16697	2.36821	2.12547
YGR255C	COQ6|-|YGR255C|-|protein-coding	89.83	269.154	258.106	305.629	188.161	192.617	171.183	2.99626	2.87327	3.4023	2.09463	2.14424	1.90563
YLR077W	FMP25|BCA1|YLR077W|-|protein-coding	84.895	184.44	158.47	175.968	125.68	139.068	138.545	2.17257	1.86666	2.07277	1.48042	1.63812	1.63196
YBR025C	OLA1|-|YBR025C|-|protein-coding	85.553	291.673	260.004	310.26	214.015	238.174	208.483	3.40927	3.0391	3.62652	2.50155	2.78394	2.43689
YMR242W-A	YMR242W-A|-|YMR242W-A|-|protein-coding	92.792	334.566	288.471	349.621	244.178	262.151	237.791	3.60555	3.10879	3.76779	2.63146	2.82515	2.56262
YLR085C	ARP6|-|YLR085C|-|protein-coding	87.198	189.802	195.477	184.072	159.434	177.432	163.19	2.17668	2.24176	2.11097	1.82841	2.03482	1.87149
YLR086W	SMC4|-|YLR086W|-|protein-coding	84.565	185.513	189.784	185.23	169.489	167.042	157.195	2.19373	2.24424	2.19039	2.00425	1.97531	1.85887
YLR090W	XDJ1|-|YLR090W|-|protein-coding	88.185	188.73	189.784	191.018	160.152	171.837	157.861	2.14016	2.15211	2.16611	1.81609	1.9486	1.79011
YLR061W	RPL22A|-|YLR061W|-|protein-coding	92.792	315.264	274.238	343.833	239.151	267.746	225.135	3.39753	2.95541	3.70542	2.57728	2.88544	2.42623
YGR214W	RPS0A|NAB1|NAB1A|YST1|YGR214W|-|protein-coding	87.856	314.192	282.778	344.991	239.869	264.549	229.132	3.57622	3.21865	3.92678	2.73025	3.01117	2.60804
YLR099C	ICT1|-|YLR099C|-|protein-coding	75.681	159.777	164.163	181.757	138.607	161.447	139.211	2.11119	2.16914	2.40162	1.83146	2.13326	1.83944
YLR099W-A	MIM2|-|YLR099W-A|-|protein-coding	92.134	241.274	257.157	255.849	211.861	222.988	195.162	2.61873	2.79112	2.77692	2.29949	2.42026	2.11824
YLR100W	ERG27|-|YLR100W|-|protein-coding	95.753	235.912	246.719	236.168	183.852	212.598	169.185	2.46376	2.57662	2.46643	1.92007	2.22028	1.76689
YLR107W	REX3|-|YLR107W|-|protein-coding	101.347	257.359	235.332	244.272	198.215	234.178	183.838	2.53938	2.32204	2.41025	1.95581	2.31066	1.81395
YOR007C	SGT2|-|YOR007C|-|protein-coding	96.082	313.12	289.42	335.729	244.178	260.553	230.464	3.25888	3.01222	3.49419	2.54135	2.71178	2.39862
YOL026C	MIM1|TOM13|YOL026C|-|protein-coding	85.224	319.554	303.654	340.36	234.842	262.951	232.462	3.74958	3.56301	3.99371	2.75559	3.08541	2.72766
YML058W	SML1|-|YML058W|-|protein-coding	80.946	337.783	309.348	364.671	240.588	268.545	226.468	4.17294	3.82166	4.50511	2.9722	3.31758	2.79777
YLR112W	YLR112W|-|YLR112W|-|protein-coding	85.224	300.252	300.807	304.472	181.697	209.401	173.181	3.52309	3.5296	3.57261	2.13199	2.45707	2.03207
YJR143C	PMT4|-|YJR143C|-|protein-coding	83.578	176.934	183.141	199.122	165.18	163.845	163.856	2.11699	2.19126	2.38247	1.97636	1.96038	1.96052
YLR114C	AVL9|-|YLR114C|-|protein-coding	92.463	239.129	210.66	239.641	163.025	175.034	155.197	2.58621	2.27832	2.59175	1.76314	1.89302	1.67848
YLR095C	IOC2|-|YLR095C|-|protein-coding	90.817	225.189	211.609	206.068	182.416	187.822	165.188	2.47959	2.33006	2.26905	2.00861	2.06814	1.81891
YKL122C	SRP21|-|YKL122C|-|protein-coding	91.475	216.61	204.967	197.964	186.725	185.424	176.511	2.36797	2.24069	2.16413	2.04127	2.02705	1.92961
YLR129W	DIP2|UTP12|YLR129W|-|protein-coding	93.779	236.984	212.558	245.43	194.625	196.613	175.179	2.52705	2.26658	2.61711	2.07536	2.09656	1.868
YLR347C	KAP95|RSL1|YLR347C|-|protein-coding	87.856	200.525	164.163	197.964	160.152	175.034	144.54	2.28243	1.86855	2.25328	1.82289	1.99228	1.64519
YDR084C	TVP23|-|YDR084C|-|protein-coding	90.817	201.598	208.762	223.434	147.225	162.246	146.538	2.21983	2.29871	2.46027	1.62112	1.78652	1.61355
YJL014W	CCT3|BIN2|TCP3|YJL014W|-|protein-coding	88.843	214.466	203.069	215.33	195.343	207.803	185.171	2.41399	2.28571	2.42371	2.19874	2.33899	2.08425
YPR067W	ISA2|-|YPR067W|-|protein-coding	84.236	194.091	193.58	196.807	178.825	199.81	179.842	2.30413	2.29807	2.33638	2.1229	2.37203	2.13498
YLR139C	SLS1|-|YLR139C|-|protein-coding	85.882	201.598	174.601	191.018	155.843	189.42	147.87	2.34738	2.03303	2.22419	1.81462	2.20558	1.72178
YLR140W	744	84.895	200.525	173.652	191.018	155.125	186.223	145.872	2.36204	2.04549	2.25005	1.82726	2.19357	1.71826
YER084W	YER084W|-|YER084W|-|protein-coding	82.92	230.55	226.792	189.861	177.388	190.22	173.181	2.78039	2.73507	2.28969	2.13927	2.29402	2.08853
YGR081C	SLX9|-|YGR081C|-|protein-coding	87.527	221.972	214.456	239.641	191.034	214.197	183.172	2.53604	2.45017	2.73791	2.18257	2.44721	2.09275
YLR146W-A	YLR146W-A|-|YLR146W-A|-|protein-coding	89.83	181.223	158.47	180.599	156.561	173.435	144.54	2.0174	1.76411	2.01045	1.74286	1.9307	1.60904
YMR140W	SIP5|-|YMR140W|-|protein-coding	92.134	211.249	205.915	219.96	191.034	200.61	173.181	2.29285	2.23495	2.38739	2.07344	2.17737	1.87966
YAL023C	PMT2|FUN25|YAL023C|-|protein-coding	86.869	202.67	196.426	209.541	161.589	180.629	158.527	2.33305	2.26117	2.41215	1.86015	2.07933	1.8249
YLR153C	ACS2|-|YLR153C|-|protein-coding	89.501	243.418	225.843	231.537	175.952	196.613	177.844	2.71972	2.52336	2.58698	1.96592	2.19677	1.98706
YCL005W-A	VMA9|CWH36|LDB10|YCL005W-A|-|protein-coding	96.082	244.491	222.996	252.376	181.697	238.973	183.838	2.54461	2.32089	2.62667	1.89106	2.48718	1.91334
YKL190W	CNB1|CRV1|YCN2|YKL190W|-|protein-coding	90.159	235.912	246.719	232.695	185.288	189.42	175.845	2.61662	2.73649	2.58094	2.05512	2.10095	1.95039
YGL087C	MMS2|-|YGL087C|-|protein-coding	87.527	239.129	222.996	233.853	194.625	209.401	192.497	2.73206	2.54774	2.67178	2.2236	2.39242	2.19929
YCR030C	SYP1|YCR029C-A|YCR030C|-|protein-coding	93.45	195.164	184.09	187.545	167.334	197.413	162.524	2.08843	1.96993	2.0069	1.79063	2.1125	1.73915
YER120W	SCS2|-|YER120W|-|protein-coding	81.275	249.852	232.485	235.01	193.188	211	191.165	3.07416	2.86047	2.89154	2.37697	2.59612	2.35208
YKL058W	TOA2|-|YKL058W|-|protein-coding	95.095	204.815	203.069	228.064	175.952	187.023	165.854	2.15379	2.13543	2.39828	1.85028	1.9667	1.74409
YCL035C	GRX1|-|YCL035C|-|protein-coding	92.134	188.73	211.609	194.491	186.725	228.583	190.499	2.04843	2.29675	2.11096	2.02667	2.48098	2.06763
YDL195W	SEC31|WEB1|YDL195W|-|protein-coding	82.591	205.887	203.069	206.068	157.28	168.64	147.87	2.49285	2.45873	2.49504	1.90432	2.04187	1.79039
YLR172C	DPH5|-|YLR172C|-|protein-coding	97.398	215.538	195.477	214.172	162.307	172.636	141.209	2.21296	2.00699	2.19894	1.66643	1.77248	1.44981
YFR051C	RET2|-|YFR051C|-|protein-coding	81.604	216.61	228.69	231.537	196.779	207.004	183.172	2.6544	2.80244	2.83732	2.41139	2.53669	2.24464
YKL023C-A	YKL023C-A|-|YKL023C-A|-|protein-coding	85.553	248.78	233.434	232.695	193.906	226.985	194.496	2.90791	2.72853	2.71989	2.2665	2.65315	2.2734
YLR180W	SAM1|ETH10|YLR180W|-|protein-coding	88.185	235.912	216.354	185.23	201.806	204.606	171.183	2.67519	2.45341	2.10047	2.28844	2.32019	1.94118
YOR194C	TOA1|-|YOR194C|-|protein-coding	78.972	204.815	218.251	219.96	181.697	183.826	161.858	2.59351	2.76365	2.78529	2.30078	2.32774	2.04956
YKR052C	MRS4|-|YKR052C|-|protein-coding	89.172	258.431	260.953	291.737	201.088	199.011	185.171	2.89812	2.9264	3.27162	2.25506	2.23177	2.07656
YKL211C	TRP3|-|YKL211C|-|protein-coding	88.514	271.299	257.157	281.318	186.006	206.204	173.847	3.06504	2.90527	3.17823	2.10143	2.32962	1.96406
YLR193C	UPS1|-|YLR193C|-|protein-coding	82.262	211.249	192.631	223.434	148.662	166.242	159.193	2.568	2.34168	2.71613	1.80718	2.02088	1.93519
YLR194C	NCW2|-|YLR194C|-|protein-coding	91.475	187.657	202.12	223.434	170.925	209.401	182.506	2.05146	2.20957	2.44257	1.86854	2.28916	1.99515
YLR196W	PWP1|-|YLR196W|-|protein-coding	92.792	216.61	183.141	215.33	182.416	201.409	168.519	2.33436	1.97367	2.32057	1.96586	2.17054	1.81609
YOR035C	SHE4|DIM1|YOR035C|-|protein-coding	92.463	234.84	244.821	239.641	191.752	200.61	185.171	2.53983	2.64777	2.59175	2.07382	2.16962	2.00265
YLR200W	YKE2|GIM1|PFD6|YLR200W|-|protein-coding	95.095	194.091	183.141	189.861	162.307	183.826	157.195	2.04102	1.92587	1.99654	1.70679	1.93308	1.65303
YDR034W-B	YDR034W-B|-|YDR034W-B|-|protein-coding	83.907	317.409	289.42	331.098	231.251	256.557	231.13	3.78287	3.4493	3.94601	2.75604	3.05764	2.7546
YMR072W	ABF2|-|YMR072W|-|protein-coding	85.882	243.418	244.821	259.322	203.961	208.602	185.837	2.83433	2.85067	3.01952	2.3749	2.42894	2.16386
YLR205C	HMX1|-|YLR205C|-|protein-coding	84.565	197.308	221.098	223.434	163.025	163.045	157.195	2.33321	2.61453	2.64216	1.92781	1.92804	1.85887
YDR502C	SAM2|ETH2|YDR502C|-|protein-coding	88.185	265.937	268.544	215.33	208.27	238.174	195.162	3.01567	3.04523	2.4418	2.36174	2.70084	2.2131
YBR157C	ICS2|-|YBR157C|-|protein-coding	88.514	201.598	152.776	236.168	111.317	121.485	119.229	2.27758	1.72601	2.66814	1.25762	1.37249	1.34701
YLR209C	PNP1|-|YLR209C|-|protein-coding	90.488	206.959	210.66	239.641	168.77	179.03	166.52	2.28714	2.32804	2.64832	1.86511	1.97849	1.84024
YLR210W	CLB4|-|YLR210W|-|protein-coding	89.83	197.308	185.988	204.911	158.716	183.826	158.527	2.19646	2.07044	2.2811	1.76685	2.04638	1.76474
YKL005C	BYE1|-|YKL005C|-|protein-coding	94.766	240.201	232.485	247.745	186.725	187.822	173.847	2.53467	2.45325	2.61428	1.97038	1.98196	1.83449
YJR016C	ILV3|-|YJR016C|-|protein-coding	91.146	275.588	262.851	296.368	213.297	238.174	200.49	3.02359	2.88385	3.25157	2.34017	2.6131	2.19966
YLR218C	COA4|CMC3|YLR218C|-|protein-coding	97.727	203.742	211.609	200.28	157.998	153.454	143.207	2.08481	2.16531	2.04938	1.61673	1.57023	1.46538
YLR222C	UTP13|-|YLR222C|-|protein-coding	90.159	197.308	186.937	197.964	186.006	197.413	165.854	2.18844	2.07341	2.19572	2.06309	2.18961	1.83957
YLR225C	YLR225C|-|YLR225C|-|protein-coding	90.159	200.525	215.405	192.176	182.416	189.42	179.842	2.22413	2.38917	2.13152	2.02327	2.10095	1.99472
YLR236C	YLR236C|-|YLR236C|-|protein-coding	85.224	199.453	209.711	166.707	137.171	156.651	132.55	2.34034	2.4607	1.9561	1.60953	1.83811	1.55531
YLR242C	ARV1|-|YLR242C|-|protein-coding	94.766	256.286	222.996	247.745	176.67	191.019	147.87	2.70441	2.35312	2.61428	1.86428	2.01569	1.56037
YLR244C	MAP1|-|YLR244C|-|protein-coding	87.527	216.61	172.703	221.118	206.833	218.992	207.151	2.47478	1.97314	2.52628	2.36308	2.50199	2.36671
YLR245C	CDD1|-|YLR245C|-|protein-coding	91.805	199.453	218.251	231.537	200.37	211	197.826	2.17257	2.37733	2.52205	2.18256	2.29835	2.15485
YLR246W	ERF2|-|YLR246W|-|protein-coding	91.805	196.236	199.273	218.803	196.779	195.814	179.176	2.13753	2.17061	2.38335	2.14345	2.13293	1.9517
YLR247C	IRC20|-|YLR247C|-|protein-coding	89.501	215.538	198.324	217.645	175.952	195.015	165.188	2.40822	2.21589	2.43176	1.96592	2.17891	1.84566
YPR113W	PIS1|-|YPR113W|-|protein-coding	82.262	277.733	251.464	284.791	224.788	243.769	214.478	3.3762	3.05687	3.462	2.73259	2.96332	2.60725
YLR250W	SSP120|-|YLR250W|-|protein-coding	95.095	209.104	216.354	224.591	183.852	186.223	165.188	2.1989	2.27514	2.36175	1.93335	1.95828	1.73708
YPR033C	HTS1|TS4572|TSM4572|YPR033C|-|protein-coding	87.856	283.095	241.026	277.845	218.324	230.182	202.489	3.22226	2.74342	3.1625	2.48502	2.61999	2.30478
YJL062W-A	COA3|COX25|RRG10|YJL062W-A|-|protein-coding	84.236	275.588	265.697	307.945	232.688	246.166	220.473	3.27162	3.1542	3.65574	2.76233	2.92234	2.61733
YGL011C	SCL1|PRC2|YGL011C|-|protein-coding	92.463	259.503	251.464	265.11	207.552	230.182	197.826	2.80656	2.71962	2.8672	2.2447	2.48945	2.13952
YJL015C	963	91.475	244.491	243.872	258.164	216.888	234.977	199.824	2.67276	2.666	2.82224	2.37101	2.56876	2.18447
YPL004C	LSP1|-|YPL004C|-|protein-coding	88.185	219.827	228.69	218.803	188.161	198.212	188.501	2.49279	2.5933	2.48118	2.13371	2.24768	2.13756
YKL065C	YET1|-|YKL065C|-|protein-coding	88.843	259.503	251.464	281.318	198.215	222.189	186.503	2.92092	2.83043	3.16646	2.23107	2.50092	2.09924
YJL158C	CIS3|CCW11|CCW5|PIR4|SCW8|YJL158C|-|protein-coding	82.92	268.082	225.843	275.529	226.942	251.761	211.814	3.23302	2.72363	3.32283	2.73688	3.03619	2.55444
YLR262C-A	TMA7|-|YLR262C-A|-|protein-coding	90.159	202.67	210.66	217.645	201.088	216.594	191.831	2.24792	2.33654	2.41401	2.23037	2.40236	2.1277
YNL289W	PCL1|HCS26|YNL289W|-|protein-coding	90.488	247.708	241.974	266.268	220.479	230.182	193.164	2.73747	2.6741	2.94258	2.43656	2.54378	2.13469
YLR266C	PDR8|-|YLR266C|-|protein-coding	83.249	176.934	204.967	178.284	141.48	152.655	145.872	2.12536	2.4621	2.14158	1.69948	1.83372	1.75224
YLR275W	SMD2|-|YLR275W|-|protein-coding	97.069	206.959	196.426	197.964	171.643	191.019	164.522	2.13208	2.02357	2.03942	1.76826	1.96787	1.6949
YLR276C	DBP9|-|YLR276C|-|protein-coding	95.095	199.453	178.397	208.384	161.589	182.227	145.206	2.09741	1.87599	2.19132	1.69924	1.91626	1.52696
YLR278C	YLR278C|-|YLR278C|-|protein-coding	81.275	168.355	182.193	184.072	146.507	149.458	146.538	2.07142	2.24169	2.2648	1.80261	1.83892	1.80299
YJL136C	RPS21B|-|YJL136C|-|protein-coding	90.817	276.661	242.923	299.841	227.66	249.363	222.471	3.04636	2.67486	3.3016	2.5068	2.74577	2.44966
YLR281C	YLR281C|-|YLR281C|-|protein-coding	85.882	195.164	209.711	182.914	175.234	199.81	183.172	2.27247	2.44185	2.12983	2.0404	2.32656	2.13283
YDL066W	IDP1|-|YDL066W|-|protein-coding	90.817	312.047	289.42	309.102	223.351	250.163	216.476	3.436	3.18685	3.40357	2.45935	2.75458	2.38365
YLR291C	GCD7|-|YLR291C|-|protein-coding	87.527	198.381	194.528	204.911	168.77	185.424	164.522	2.26651	2.22249	2.34112	1.92821	2.11848	1.87967
YLR292C	SEC72|SEC67|SIM2|YLR292C|-|protein-coding	93.121	196.236	199.273	218.803	175.234	183.826	155.863	2.10732	2.13994	2.34966	1.88179	1.97406	1.67377
YML052W	SUR7|-|YML052W|-|protein-coding	83.907	295.962	269.493	313.733	236.279	251.761	230.464	3.52726	3.21181	3.73906	2.81596	3.00048	2.74666
YLR259C	HSP60|CPN60|MIF4|MNA2|YLR259C|-|protein-coding	86.869	270.227	256.208	297.525	219.761	232.579	205.153	3.11074	2.94936	3.42498	2.5298	2.67735	2.36164
YBR068C	BAP2|-|YBR068C|-|protein-coding	89.172	309.903	288.471	336.887	231.969	258.155	211.814	3.47534	3.235	3.77795	2.60137	2.89502	2.37534
YLR301W	HRI1|-|YLR301W|-|protein-coding	94.108	203.742	210.66	196.807	163.743	156.651	154.531	2.16498	2.23849	2.09129	1.73995	1.66459	1.64206
YMR052W	FAR3|-|YMR052W|-|protein-coding	88.514	321.698	288.471	331.098	213.297	238.174	199.824	3.63443	3.25904	3.74063	2.40975	2.69081	2.25754
YLR309C	IMH1|SYS3|YLR309C|-|protein-coding	92.134	188.73	192.631	214.172	169.489	192.617	180.508	2.04843	2.09077	2.32457	1.83959	2.09062	1.95919
YLR321C	SFH1|-|YLR321C|-|protein-coding	83.249	171.572	177.448	185.23	149.38	169.439	149.868	2.06095	2.13153	2.22501	1.79438	2.03533	1.80024
YEL054C	RPL12A|-|YEL054C|-|protein-coding	81.275	305.613	261.902	325.31	240.588	244.568	217.142	3.76023	3.22242	4.00258	2.96017	3.00914	2.67169
YNL284C	MRPL10|MRPL18|YNL284C|-|protein-coding	88.185	308.83	301.756	327.625	229.097	241.371	213.146	3.50207	3.42185	3.7152	2.59791	2.7371	2.41703
YOL039W	RPP2A|RPL44|RPLA2|YOL039W|-|protein-coding	87.856	322.771	282.778	341.518	239.151	262.951	225.801	3.67386	3.21865	3.88725	2.72208	2.99298	2.57013
YLR029C	RPL15A|RPL10A|YLR029C|-|protein-coding	83.907	332.422	292.267	361.198	244.178	272.541	231.13	3.96179	3.48323	4.30474	2.9101	3.24813	2.7546
YDL185W	VMA1|CLS8|TFP1|YDL185W|-|protein-coding	87.527	202.67	188.835	209.541	143.634	138.269	131.884	2.31551	2.15745	2.39402	1.64103	1.57973	1.50678
YER083C	GET2|HUR2|RMD7|YER083C|-|protein-coding	88.843	232.695	215.405	186.388	177.388	194.216	173.847	2.61917	2.42456	2.09795	1.99665	2.18606	1.95679
YBL050W	SEC17|RNS3|YBL050W|-|protein-coding	93.121	202.67	196.426	199.122	157.28	159.848	165.188	2.17642	2.10936	2.13831	1.68899	1.71656	1.77391
YDR106W	ARP10|-|YDR106W|-|protein-coding	79.301	199.453	206.864	189.861	175.234	185.424	171.849	2.51514	2.60859	2.39418	2.20973	2.33823	2.16705
YLR351C	NIT3|-|YLR351C|-|protein-coding	84.565	175.862	188.835	155.13	160.87	174.235	157.861	2.07961	2.23302	1.83445	1.90232	2.06037	1.86674
YLR094C	GIS3|-|YLR094C|-|protein-coding	92.134	256.286	236.281	270.899	198.934	214.996	185.837	2.78167	2.56454	2.94027	2.15918	2.33351	2.01703
YOR222W	ODC2|-|YOR222W|-|protein-coding	85.882	267.01	261.902	270.899	187.443	190.22	151.866	3.10903	3.04956	3.15432	2.18256	2.2149	1.76831
YPL048W	CAM1|TEF3|YPL048W|-|protein-coding	86.211	203.742	191.682	237.326	187.443	199.011	179.842	2.36329	2.22341	2.75285	2.17424	2.30842	2.08607
YDR055W	PST1|HPF2|YDR055W|-|protein-coding	86.211	223.044	192.631	241.956	180.979	207.004	185.837	2.58719	2.23441	2.80656	2.09926	2.40113	2.15561
YLR358C	YLR358C|-|YLR358C|-|protein-coding	82.262	227.333	226.792	225.749	153.689	155.053	138.545	2.76352	2.75695	2.74427	1.86829	1.88487	1.68419
YLR359W	ADE13|BRA1|BRA8|YLR359W|-|protein-coding	89.501	243.418	224.894	229.222	150.816	143.064	128.554	2.71972	2.51275	2.56111	1.68508	1.59846	1.43634
YLR363W-A	YLR363W-A|-|YLR363W-A|-|protein-coding	86.869	197.308	190.733	229.222	170.925	189.42	163.856	2.27133	2.19564	2.63871	1.96762	2.18052	1.88624
YGR106C	VOA1|-|YGR106C|-|protein-coding	92.134	231.623	219.2	224.591	203.243	221.39	201.156	2.51398	2.37914	2.43766	2.20595	2.40291	2.1833
YGR159C	NSR1|SHE5|YGR159C|-|protein-coding	86.54	257.359	216.354	281.318	217.606	234.178	192.497	2.97387	2.50005	3.25073	2.51451	2.70601	2.22437
YER146W	LSM5|-|YER146W|-|protein-coding	82.92	243.418	241.026	238.483	184.57	197.413	185.171	2.93558	2.90673	2.87606	2.22588	2.38076	2.23313
YCL057W	PRD1|-|YCL057W|-|protein-coding	91.805	220.9	229.638	224.591	190.316	234.977	198.492	2.40619	2.50137	2.44639	2.07305	2.55952	2.1621
YLR373C	VID22|-|YLR373C|-|protein-coding	84.895	211.249	199.273	196.807	173.798	200.61	174.513	2.48836	2.34729	2.31824	2.04721	2.36304	2.05563
YLR374C	577	78.643	161.921	160.367	149.342	161.589	187.822	155.197	2.05894	2.03918	1.89899	2.05472	2.38829	1.97344
YCR077C	PAT1|MRT1|YCR077C|-|protein-coding	89.83	209.104	217.303	214.172	168.77	214.996	174.513	2.32777	2.41905	2.38419	1.87877	2.39337	1.9427
YLR378C	SEC61|-|YLR378C|-|protein-coding	85.224	170.5	168.908	163.234	151.534	177.432	141.875	2.00061	1.98193	1.91535	1.77807	2.08195	1.66473
YLR380W	CSR1|SFH2|YLR380W|-|protein-coding	84.565	170.5	167.959	182.914	155.843	171.837	151.866	2.0162	1.98615	2.163	1.84288	2.03201	1.79585
YLR386W	VAC14|-|YLR386W|-|protein-coding	81.933	169.428	175.55	167.865	161.589	166.242	143.207	2.06788	2.1426	2.04881	1.97221	2.029	1.74785
YGL080W	MPC1|FMP37|YGL080W|-|protein-coding	93.121	225.189	194.528	210.699	218.324	241.371	214.478	2.41824	2.08898	2.26264	2.34452	2.59201	2.30322
YLR390W	ECM19|-|YLR390W|-|protein-coding	84.236	179.079	204.018	177.126	171.643	183.826	167.186	2.12592	2.42198	2.10274	2.03764	2.18227	1.98473
YMR276W	DSK2|-|YMR276W|-|protein-coding	86.54	226.261	211.609	222.276	208.988	199.81	198.492	2.61453	2.44522	2.56848	2.41493	2.30887	2.29364
YJL166W	QCR8|COR5|YJL166W|-|protein-coding	83.249	225.189	204.967	207.226	185.288	202.208	177.844	2.70501	2.4621	2.48923	2.22571	2.42895	2.13629
YMR243C	ZRC1|OSR1|YMR243C|-|protein-coding	83.249	263.793	258.106	265.11	204.679	197.413	188.501	3.16872	3.10041	3.18454	2.45864	2.37136	2.2643
YER137W-A	663	90.488	286.311	260.953	289.422	184.57	203.807	179.176	3.16408	2.88384	3.19846	2.03972	2.25231	1.98011
YCR053W	THR4|-|YCR053W|-|protein-coding	88.843	238.057	236.281	262.795	184.57	224.587	171.849	2.67952	2.65953	2.95797	2.07749	2.52791	1.9343
YLR405W	DUS4|-|YLR405W|-|protein-coding	93.779	208.032	181.244	201.437	170.207	177.432	156.529	2.21832	1.93267	2.148	1.81498	1.89202	1.66913
YGR167W	CLC1|SCD4|YGR167W|-|protein-coding	86.54	216.61	209.711	235.01	167.334	186.223	171.849	2.503	2.42328	2.71562	1.9336	2.15187	1.98578
YNL169C	PSD1|-|YNL169C|-|protein-coding	87.856	274.516	260.004	281.318	184.57	183.826	164.522	3.12461	2.95943	3.20204	2.10082	2.09236	1.87263
YJL132W	YJL132W|-|YJL132W|-|protein-coding	91.805	253.069	268.544	254.691	176.67	137.47	144.54	2.75659	2.92516	2.77426	1.9244	1.49741	1.57442
YLR414C	PUN1|-|YLR414C|-|protein-coding	91.805	187.657	172.703	174.811	175.234	175.034	157.861	2.04408	1.88119	1.90416	1.90876	1.90658	1.71953
YBR162W-A	YSY6|-|YBR162W-A|-|protein-coding	84.895	298.107	295.114	276.687	234.842	262.151	219.141	3.51148	3.47622	3.25917	2.76626	3.08794	2.58132
YNL003C	PET8|SAM5|YNL003C|-|protein-coding	90.488	260.576	267.595	254.691	202.524	202.208	188.501	2.87967	2.95724	2.81464	2.23813	2.23464	2.08316
YER094C	PUP3|SCS32|YER094C|-|protein-coding	79.63	225.189	211.609	223.434	175.234	196.613	173.847	2.82794	2.6574	2.8059	2.2006	2.46908	2.18318
YPL237W	SUI3|-|YPL237W|-|protein-coding	86.869	269.154	248.617	282.476	219.761	234.977	199.824	3.09839	2.86198	3.25175	2.5298	2.70496	2.30029
YLR436C	ECM30|-|YLR436C|-|protein-coding	79.63	164.066	157.521	157.445	140.762	140.667	139.877	2.06035	1.97816	1.97721	1.7677	1.76651	1.75659
YLR437C	DIF1|-|YLR437C|-|protein-coding	81.933	191.947	202.12	208.384	142.916	151.057	148.536	2.34273	2.46689	2.54335	1.7443	1.84366	1.8129
YLR438C-A	LSM3|SMX4|USS2|YLR438C-A|-|protein-coding	72.391	185.513	191.682	219.96	151.534	183.026	155.863	2.56265	2.64787	3.0385	2.09327	2.5283	2.15307
YCL040W	GLK1|HOR3|YCL040W|-|protein-coding	73.049	221.972	202.12	194.491	173.798	214.996	180.508	3.03867	2.76691	2.66247	2.3792	2.94318	2.47105
YML041C	VPS71|SWC6|YML041C|-|protein-coding	86.211	265.937	242.923	279.002	201.088	209.401	187.835	3.08472	2.81777	3.23627	2.33251	2.42894	2.17878
YBR029C	CDS1|CDG1|YBR029C|-|protein-coding	86.54	298.107	273.289	288.264	202.524	222.988	195.162	3.44473	3.15795	3.33099	2.34024	2.5767	2.25517
YHR162W	MPC2|-|YHR162W|-|protein-coding	83.249	284.167	271.391	294.052	204.679	235.776	200.49	3.41346	3.25999	3.5322	2.45864	2.83218	2.40832
YDR188W	CCT6|HTR3|TCP20|TCP6|YDR188W|-|protein-coding	82.92	268.082	256.208	297.525	194.625	207.803	177.844	3.23302	3.08982	3.5881	2.34714	2.50607	2.14477
YLR449W	FPR4|-|YLR449W|-|protein-coding	87.198	204.815	179.346	194.491	157.998	171.837	141.875	2.34885	2.05677	2.23045	1.81195	1.97065	1.62704
YOR382W	FIT2|-|YOR382W|-|protein-coding	87.527	356.013	349.202	382.037	213.297	125.481	197.826	4.06746	3.98965	4.36479	2.43693	1.43363	2.26017
YJL027C	YJL027C|-|YJL027C|-|protein-coding	92.463	247.708	228.69	261.637	210.424	226.185	186.503	2.679	2.47331	2.82964	2.27576	2.44622	2.01706
YBR067C	TIP1|-|YBR067C|-|protein-coding	92.134	294.89	274.238	318.364	185.288	225.386	187.169	3.20066	2.97651	3.45545	2.01107	2.44628	2.03149
YML008C	ERG6|ISE1|LIS1|SED6|VID1|YML008C|-|protein-coding	92.792	236.984	229.638	246.587	196.061	210.201	173.847	2.55393	2.47476	2.65742	2.11291	2.26529	1.87351
YML009C	MRPL39|-|YML009C|-|protein-coding	93.45	229.478	213.507	244.272	173.798	182.227	167.852	2.45562	2.28472	2.61393	1.8598	1.94999	1.79617
YML010W	SPT5|-|YML010W|-|protein-coding	85.224	208.032	213.507	257.006	178.107	203.807	181.84	2.441	2.50525	3.01565	2.08987	2.39143	2.13367
YOR168W	GLN4|-|YOR168W|-|protein-coding	89.501	257.359	241.974	289.422	214.733	237.375	191.831	2.87549	2.70359	3.23373	2.39922	2.65221	2.14334
YDL082W	RPL13A|-|YDL082W|-|protein-coding	95.095	274.516	248.617	296.368	229.097	236.576	214.478	2.88676	2.61441	3.11655	2.40914	2.48779	2.25541
YDL126C	CDC48|-|YDL126C|-|protein-coding	86.211	279.878	260.953	307.945	221.915	234.977	216.476	3.24643	3.02691	3.57199	2.57409	2.7256	2.511
YPL112C	PEX25|-|YPL112C|-|protein-coding	85.553	284.167	256.208	281.318	185.288	206.204	175.179	3.32153	2.99473	3.28823	2.16577	2.41025	2.04761
YKL117W	SBA1|CST18|YKL117W|-|protein-coding	88.514	278.805	263.8	299.841	212.579	222.988	203.821	3.14984	2.98032	3.3875	2.40164	2.51924	2.3027
YOL127W	RPL25|-|YOL127W|-|protein-coding	92.792	325.988	272.34	334.571	234.842	256.557	225.135	3.5131	2.93495	3.6056	2.53084	2.76486	2.42623
YLR448W	RPL6B|-|YLR448W|-|protein-coding	89.83	304.541	257.157	328.783	233.406	248.564	212.48	3.39019	2.86271	3.66006	2.59831	2.76705	2.36536
YML025C	YML6|-|YML025C|-|protein-coding	82.262	204.815	168.908	195.649	178.107	185.424	169.185	2.48979	2.05329	2.37836	2.16512	2.25407	2.05666
YPL090C	RPS6A|-|YPL090C|-|protein-coding	94.108	307.758	272.34	313.733	234.842	254.159	217.809	3.27026	2.89391	3.33375	2.49545	2.70072	2.31446
YDL133C-A	RPL41B|RPL47B|YDL134C-A|YDL133C-A|-|protein-coding	88.514	320.626	269.493	333.414	240.588	266.947	233.794	3.62232	3.04464	3.76679	2.71808	3.01587	2.64132
YLR120W-A	660	93.121	360.302	339.713	377.406	268.596	292.522	248.448	3.86918	3.64808	4.05286	2.88438	3.14131	2.66801
YBL002W	HTB2|-|YBL002W|-|protein-coding	85.224	323.843	293.216	339.202	252.796	285.329	247.782	3.7999	3.44053	3.98012	2.96625	3.34799	2.90742
YDR418W	RPL12B|-|YDR418W|-|protein-coding	90.817	328.132	280.88	332.256	247.051	271.742	221.805	3.61311	3.09281	3.65852	2.72032	2.99219	2.44233
YDL022C-A	YDL022C-A|-|YDL022C-A|-|protein-coding	91.146	344.217	315.041	361.198	206.833	229.382	199.158	3.77655	3.45644	3.96285	2.26925	2.51664	2.18504
YOR122C	PFY1|CLS5|PRF1|YOR122C|-|protein-coding	83.249	314.192	291.318	338.044	242.024	262.151	219.807	3.77412	3.49936	4.06064	2.90723	3.149	2.64036
YJL047C-A	YJL047C-A|-|YJL047C-A|-|protein-coding	93.45	350.651	327.377	371.617	257.106	284.53	245.784	3.75228	3.50323	3.97664	2.75127	3.04473	2.63011
YER119C	AVT6|-|YER119C|-|protein-coding	84.236	200.525	211.609	209.541	170.207	189.42	169.851	2.38051	2.5121	2.48755	2.0206	2.24868	2.01637
YLR412W	BER1|-|YLR412W|-|protein-coding	81.933	204.815	212.558	228.064	179.543	188.621	167.852	2.49979	2.59429	2.78354	2.19134	2.30214	2.04865
YMR264W	CUE1|KIS4|YMR264W|-|protein-coding	87.198	223.044	236.281	223.434	186.006	198.212	171.183	2.5579	2.70971	2.56238	2.13315	2.27313	1.96315
YML053C	YML053C|-|YML053C|-|protein-coding	81.275	170.5	166.061	179.441	147.943	155.053	139.877	2.09782	2.0432	2.20783	1.82028	1.90776	1.72103
YML055W	SPC2|SPY1|YML055W|-|protein-coding	88.514	194.091	191.682	193.334	157.998	172.636	162.524	2.19277	2.16556	2.18422	1.78501	1.95038	1.83614
YNL177C	MRPL22|-|YNL177C|-|protein-coding	88.185	206.959	190.733	213.014	172.361	177.432	163.856	2.34687	2.16287	2.41554	1.95454	2.01204	1.85809
YNL152W	INN1|-|YNL152W|-|protein-coding	86.54	234.84	216.354	238.483	194.625	208.602	179.842	2.71366	2.50005	2.75575	2.24896	2.41047	2.07814
YGL226C-A	OST5|-|YGL226C-A|-|protein-coding	93.121	208.032	188.835	188.703	169.489	177.432	162.524	2.234	2.02785	2.02643	1.82009	1.90539	1.7453
YER130C	COM2|-|YER130C|-|protein-coding	81.933	245.563	243.872	240.799	195.343	218.992	192.497	2.99712	2.97648	2.93897	2.38418	2.67282	2.34944
YKL036C	411	90.488	187.657	177.448	166.707	170.207	178.231	177.178	2.07383	1.96101	1.84231	1.88099	1.96966	1.95803
YML072C	TCB3|-|YML072C|-|protein-coding	86.211	173.717	170.805	179.441	140.762	148.659	147.87	2.01502	1.98124	2.08142	1.63276	1.72436	1.71521
YPL011C	TAF3|TAF47|YPL011C|-|protein-coding	88.514	238.057	216.354	240.799	188.161	194.216	181.174	2.68948	2.44429	2.72046	2.12578	2.19418	2.04684
YER017C	AFG3|YTA10|YER017C|-|protein-coding	87.856	203.742	208.762	210.699	178.107	194.216	175.845	2.31904	2.37618	2.39823	2.02726	2.21062	2.00151
YML081W	TDA9|AAF1|YML081W|-|protein-coding	88.185	180.151	173.652	174.811	147.943	159.848	149.202	2.04288	1.96918	1.98232	1.67764	1.81264	1.69192
YML082W	YML082W|-|YML082W|-|protein-coding	85.553	186.585	165.112	189.861	155.125	148.659	151.866	2.18093	1.92994	2.21922	1.8132	1.73762	1.77511
YHR037W	PUT2|-|YHR037W|-|protein-coding	86.54	215.538	230.587	224.591	191.752	208.602	194.496	2.49062	2.66451	2.59523	2.21576	2.41047	2.24747
YKL209C	STE6|-|YKL209C|-|protein-coding	89.83	242.346	226.792	266.268	218.324	231.78	213.146	2.69783	2.52468	2.96413	2.43041	2.58021	2.37277
YGR086C	PIL1|-|YGR086C|-|protein-coding	85.553	200.525	177.448	218.803	200.37	213.398	191.165	2.34387	2.07413	2.55751	2.34206	2.49434	2.23446
YMR285C	NGL2|-|YMR285C|-|protein-coding	92.463	226.261	212.558	246.587	168.77	173.435	179.842	2.44704	2.29884	2.66687	1.82527	1.87572	1.94502
YML093W	UTP14|-|YML093W|-|protein-coding	92.463	200.525	175.55	203.753	182.416	171.837	165.854	2.16871	1.8986	2.20362	1.97285	1.85844	1.79373
YML095C	RAD10|-|YML095C|-|protein-coding	85.224	182.296	183.141	143.553	134.298	152.655	135.881	2.13902	2.14894	1.68442	1.57582	1.79122	1.5944
YML098W	TAF13|FUN81|TAF19|YML098W|-|protein-coding	84.895	174.789	201.171	188.703	133.58	138.269	135.214	2.05888	2.36964	2.22278	1.57347	1.62871	1.59272
YML099C	ARG81|ARGR2|YML099C|-|protein-coding	84.236	198.381	208.762	206.068	161.589	163.045	151.2	2.35506	2.4783	2.44632	1.91829	1.93557	1.79496
YDR429C	TIF35|-|YDR429C|-|protein-coding	93.121	217.683	201.171	237.326	198.215	196.613	173.847	2.33764	2.16032	2.54858	2.12857	2.11137	1.86689
YML100W-A	YML100W-A|-|YML100W-A|-|protein-coding	76.668	176.934	194.528	194.491	166.616	171.038	164.522	2.30779	2.53728	2.5368	2.17321	2.23089	2.1459
YBL007C	SLA1|-|YBL007C|-|protein-coding	94.437	229.478	214.456	229.222	185.288	201.409	175.845	2.42996	2.27089	2.42725	1.96203	2.13273	1.86204
YML103C	NUP188|-|YML103C|-|protein-coding	92.134	227.333	190.733	238.483	188.879	206.204	194.496	2.46742	2.07017	2.58844	2.05005	2.23809	2.11101
YJR066W	TOR1|DRR1|YJR066W|-|protein-coding	89.83	243.418	226.792	258.164	173.079	187.023	169.185	2.70976	2.52468	2.87392	1.92674	2.08197	1.88339
YML114C	TAF8|TAF65|YML114C|-|protein-coding	88.843	209.104	195.477	216.487	192.47	207.803	171.183	2.35364	2.20025	2.43674	2.16641	2.33899	1.9268
YDR158W	HOM2|THR2|YDR158W|-|protein-coding	84.895	255.214	260.004	267.426	188.879	225.386	189.167	3.00623	3.06265	3.15008	2.22485	2.65488	2.22825
YML124C	TUB3|-|YML124C|-|protein-coding	89.83	211.249	197.375	221.118	202.524	214.996	188.501	2.35165	2.19721	2.46152	2.25453	2.39337	2.09842
YIL142W	CCT2|BIN3|TCP2|YIL142W|-|protein-coding	81.933	239.129	233.434	259.322	196.779	232.579	199.158	2.91859	2.84908	3.16505	2.40171	2.83865	2.43074
YBR109C	CMD1|-|YBR109C|-|protein-coding	90.817	239.129	231.536	252.376	175.234	187.822	165.854	2.63309	2.54948	2.77895	1.92953	2.06814	1.82624
YLR052W	IES3|-|YLR052W|-|protein-coding	91.146	265.937	231.536	268.583	195.343	207.803	189.167	2.9177	2.54028	2.94673	2.14319	2.27989	2.07543
YCR082W	AHC2|-|YCR082W|-|protein-coding	89.501	238.057	235.332	255.849	226.942	272.541	219.807	2.65983	2.62938	2.85862	2.53564	3.04512	2.45592
YDR481C	PHO8|-|YDR481C|-|protein-coding	85.224	225.189	230.587	247.745	175.234	191.818	175.179	2.64232	2.70566	2.90699	2.05616	2.25075	2.05551
YJR058C	APS2|YAP17|YJR058C|-|protein-coding	85.882	251.997	240.077	260.479	192.47	211.799	195.162	2.93422	2.79543	3.03299	2.2411	2.46616	2.27244
YMR013C	SEC59|-|YMR013C|-|protein-coding	90.817	231.623	210.66	252.376	185.288	196.613	179.176	2.55044	2.31961	2.77895	2.04023	2.16494	1.97293
YKL142W	MRP8|YKL3|YKL142W|-|protein-coding	92.134	219.827	222.996	240.799	180.979	195.015	181.174	2.38595	2.42034	2.61357	1.9643	2.11665	1.96642
YPR169W-A	493	84.236	288.456	257.157	288.264	206.833	223.788	194.496	3.42438	3.05282	3.4221	2.4554	2.65668	2.30894
YHR193C	EGD2|-|YHR193C|-|protein-coding	85.553	268.082	249.566	276.687	199.652	214.197	192.497	3.13352	2.91709	3.2341	2.33366	2.50368	2.25003
YPR170W-B	YPR170W-B|-|YPR170W-B|-|protein-coding	84.565	289.528	259.055	289.422	208.27	224.587	195.828	3.42373	3.06338	3.42248	2.46284	2.65579	2.31571
YER056C	FCY2|BRA7|YER056C|-|protein-coding	94.437	271.299	222.047	282.476	208.988	222.988	195.828	2.8728	2.35127	2.99116	2.21299	2.36124	2.07364
YER048W-A	ISD11|-|YER048W-A|-|protein-coding	91.475	282.022	260.004	306.787	216.888	245.367	206.485	3.08305	2.84235	3.35378	2.37101	2.68234	2.25728
YMR027W	YMR027W|-|YMR027W|-|protein-coding	93.45	196.236	197.375	192.176	157.28	154.254	148.536	2.0999	2.11209	2.05646	1.68304	1.65066	1.58947
YEL050C	RML2|-|YEL050C|-|protein-coding	90.488	254.142	237.23	283.633	186.725	200.61	180.508	2.80857	2.62167	3.13448	2.06353	2.21698	1.99483
YPL135W	ISU1|NUA1|YPL135W|-|protein-coding	94.108	288.456	271.391	302.156	213.297	230.182	210.482	3.06516	2.88382	3.21074	2.26651	2.44593	2.2366
YMR038C	CCS1|LYS7|YMR038C|-|protein-coding	89.172	184.44	213.507	202.595	200.37	211	185.171	2.06836	2.39433	2.27196	2.24701	2.36621	2.07656
YDR512C	EMI1|-|YDR512C|-|protein-coding	84.565	234.84	223.945	226.907	214.733	215.795	200.49	2.77704	2.6482	2.68323	2.53927	2.55182	2.37084
YML056C	IMD4|-|YML056C|-|protein-coding	89.501	268.082	232.485	279.002	205.397	213.398	184.504	2.9953	2.59757	3.11731	2.29491	2.38431	2.06147
YMR043W	MCM1|FUN80|YMR043W|-|protein-coding	85.224	193.019	185.988	185.23	170.925	179.03	151.2	2.26484	2.18234	2.17345	2.0056	2.1007	1.77415
YCL043C	PDI1|MFP1|TRG1|YCL043C|-|protein-coding	78.643	276.661	245.77	282.476	221.197	256.557	218.475	3.51794	3.12514	3.59188	2.81267	3.2623	2.77806
YMR047C	NUP116|NSP116|YMR047C|-|protein-coding	86.211	188.73	174.601	174.811	151.534	152.655	135.881	2.18916	2.02528	2.02771	1.75771	1.77071	1.57614
YMR048W	CSM3|-|YMR048W|-|protein-coding	90.817	184.44	189.784	186.388	156.561	166.242	166.52	2.0309	2.08974	2.05235	1.72392	1.83052	1.83358
YMR049C	ERB1|-|YMR049C|-|protein-coding	88.185	200.525	183.141	204.911	180.261	203.807	159.859	2.27391	2.07678	2.32365	2.04412	2.31113	1.81277
YJL077W-B	YJL077W-B|-|YJL077W-B|-|protein-coding	86.869	323.843	292.267	334.571	216.888	222.189	199.158	3.72795	3.36446	3.85144	2.49672	2.55775	2.29262
YMR053C	STB2|-|YMR053C|-|protein-coding	89.172	190.874	201.171	189.861	136.453	151.057	149.868	2.14051	2.25599	2.12915	1.53022	1.694	1.68066
YDR127W	ARO1|-|YDR127W|-|protein-coding	91.146	299.179	260.953	292.895	198.934	226.185	186.503	3.28242	2.86302	3.21347	2.18259	2.48157	2.0462
YJL077C	ICS3|-|YJL077C|-|protein-coding	88.843	298.107	305.552	336.887	208.27	234.178	200.49	3.35544	3.43924	3.79194	2.34425	2.63586	2.25668
YMR060C	SAM37|MAS37|PET3027|TOM37|YMR060C|-|protein-coding	92.463	218.755	208.762	215.33	188.161	222.189	201.156	2.36587	2.25779	2.32882	2.03499	2.403	2.17553
YMR061W	RNA14|-|YMR061W|-|protein-coding	92.792	210.176	188.835	199.122	180.261	192.617	175.845	2.26502	2.03504	2.1459	1.94264	2.07579	1.89504
YFL039C	ACT1|ABY1|END7|YFL039C|-|protein-coding	90.817	285.239	276.136	300.999	224.788	240.572	227.134	3.14081	3.04058	3.31435	2.47518	2.64898	2.50101
YLR304C	ACO1|GLU1|YLR304C|-|protein-coding	89.172	307.758	286.574	319.521	177.388	203.007	196.494	3.45129	3.21372	3.5832	1.98928	2.27658	2.20354
YOR167C	RPS28A|RPS33A|YOR167C|-|protein-coding	85.553	323.843	279.931	339.202	225.506	250.163	222.471	3.78529	3.27202	3.96482	2.63586	2.92407	2.60039
YBR189W	RPS9B|RPS13A|SUP46|YBR189W|-|protein-coding	94.766	307.758	262.851	324.152	239.151	264.549	229.798	3.24756	2.77368	3.42055	2.52359	2.7916	2.4249
YMR076C	PDS5|-|YMR076C|-|protein-coding	89.83	191.947	177.448	202.595	168.052	176.632	155.863	2.13678	1.97538	2.25532	1.87078	1.96629	1.73509
YOR298C-A	MBF1|SUF13|YOR298C-A|-|protein-coding	91.146	313.12	270.442	310.26	237.715	251.761	222.471	3.43537	2.96713	3.40399	2.60807	2.76217	2.44082
YIL014C-A	YIL014C-A|YIL015C-A|YIL014C-A|-|protein-coding	91.146	353.868	338.764	362.356	209.706	220.591	189.167	3.88243	3.71672	3.97556	2.30077	2.42019	2.07543
YMR080C	NAM7|IFS2|MOF4|SUP113|SUT2|UPF1|YMR080C|-|protein-coding	92.463	185.513	183.141	191.018	154.407	158.25	147.204	2.00635	1.98069	2.06589	1.66993	1.7115	1.59203
YPL198W	RPL7B|-|YPL198W|-|protein-coding	93.121	356.013	299.859	364.671	267.16	287.727	249.78	3.82312	3.2201	3.9161	2.86896	3.08982	2.68232
YMR091C	NPL6|RSC7|YMR091C|-|protein-coding	93.121	203.742	172.703	196.807	169.489	191.818	155.197	2.18793	1.85461	2.11345	1.82009	2.05988	1.66662
YDR524C-A	329	85.882	343.145	319.786	372.775	232.688	250.962	225.801	3.99554	3.72355	4.34055	2.70939	2.92217	2.6292
YIL134C-A	YIL134C-A|-|YIL134C-A|-|protein-coding	89.501	366.736	343.509	388.983	262.851	294.92	254.443	4.09756	3.83805	4.34613	2.93685	3.29516	2.84291
YMR099C	YMR099C|-|YMR099C|-|protein-coding	88.185	189.802	205.915	186.388	170.925	163.845	155.197	2.15232	2.33503	2.1136	1.93825	1.85797	1.7599
YMR109W	MYO5|-|YMR109W|-|protein-coding	92.463	194.091	208.762	202.595	174.516	175.034	180.508	2.09912	2.25779	2.19109	1.88741	1.89302	1.95222
YEL008W	YEL008W|-|YEL008W|-|protein-coding	88.843	377.459	330.224	392.456	264.287	282.932	239.789	4.24861	3.71694	4.41741	2.97476	3.18463	2.69902
YMR117C	SPC24|-|YMR117C|-|protein-coding	90.817	199.453	173.652	165.549	158.716	171.038	163.19	2.19621	1.91211	1.82289	1.74765	1.88333	1.79691
YMR119W	ASI1|-|YMR119W|-|protein-coding	91.146	234.84	213.507	243.114	166.616	176.632	159.193	2.57653	2.34247	2.6673	1.82801	1.9379	1.74657
YIL035C	CKA1|-|YIL035C|-|protein-coding	90.159	186.585	184.09	209.541	162.307	175.833	149.868	2.06951	2.04184	2.32413	1.80023	1.95025	1.66226
YPR122W	AXL1|FUS5|STE22|YPR122W|-|protein-coding	89.83	197.308	204.018	219.96	180.261	195.015	167.852	2.19646	2.27116	2.44863	2.00669	2.17093	1.86855
YIL091C	UTP25|-|YIL091C|-|protein-coding	93.45	246.635	224.894	255.849	221.915	225.386	189.833	2.63922	2.40657	2.73782	2.37469	2.41184	2.03139
YBR135W	CKS1|-|YBR135W|-|protein-coding	86.54	203.742	209.711	223.434	168.77	185.424	163.19	2.35431	2.42328	2.58186	1.9502	2.14264	1.88572
YMR125W	STO1|CBC1|CBP80|GCR3|SUT1|YMR125W|-|protein-coding	88.185	179.079	178.397	186.388	140.044	164.644	147.204	2.03072	2.02299	2.1136	1.58807	1.86703	1.66926
YML069W	POB3|-|YML069W|-|protein-coding	83.907	176.934	186.937	191.018	168.052	163.845	153.199	2.10869	2.22791	2.27654	2.00284	1.9527	1.82582
YMR136W	GAT2|-|YMR136W|-|protein-coding	85.882	196.236	132.849	213.014	114.189	126.28	131.884	2.28495	1.54688	2.48031	1.3296	1.47039	1.53564
YPL003W	ULA1|ENR2|YPL003W|-|protein-coding	81.933	218.755	222.047	232.695	152.971	183.826	165.854	2.66993	2.7101	2.84006	1.86703	2.24361	2.02426
YKL003C	MRP17|-|YKL003C|-|protein-coding	94.437	234.84	244.821	247.745	206.833	220.591	187.169	2.48674	2.59243	2.62339	2.19017	2.33585	1.98195
YPR004C	AIM45|-|YPR004C|-|protein-coding	94.108	242.346	245.77	263.953	181.697	199.81	181.174	2.57519	2.61157	2.80479	1.93073	2.1232	1.92517
YJL192C	SOP4|EMC7|YJL192C|-|protein-coding	96.411	263.793	240.077	274.372	200.37	201.409	179.176	2.73613	2.49014	2.84586	2.07829	2.08907	1.85846
YPR010C-A	YPR010C-A|-|YPR010C-A|-|protein-coding	90.159	232.695	211.609	224.591	190.316	239.773	199.824	2.58094	2.34706	2.49105	2.11089	2.65945	2.21635
YMR157C	AIM36|FMP39|YMR157C|-|protein-coding	77.326	190.874	177.448	164.391	149.38	158.25	134.548	2.46843	2.2948	2.12595	1.93182	2.04653	1.74001
YBL030C	PET9|AAC2|ANC2|YBL030C|-|protein-coding	87.198	208.032	180.295	200.28	157.998	196.613	193.83	2.38574	2.06765	2.29684	1.81195	2.25479	2.22287
YMR158W	MRPS8|-|YMR158W|-|protein-coding	82.92	203.742	200.222	204.911	146.507	181.428	152.533	2.45709	2.41464	2.47119	1.76685	2.18799	1.83952
YMR161W	HLJ1|-|YMR161W|-|protein-coding	89.501	193.019	182.193	202.595	178.107	194.216	173.181	2.15661	2.03565	2.26361	1.99	2.16999	1.93496
YNL016W	PUB1|RNP1|YNL016W|-|protein-coding	93.779	253.069	253.361	263.953	186.725	207.803	179.842	2.69857	2.70168	2.81463	1.99112	2.21588	1.91772
YMR168C	CEP3|CBF3|CSL1|YMR168C|-|protein-coding	92.792	194.091	205.915	180.599	165.18	175.833	159.193	2.09168	2.2191	1.94628	1.78011	1.89492	1.71559
YNL131W	TOM22|MAS17|MAS22|MOM22|YNL131W|-|protein-coding	83.907	223.044	223.945	248.903	178.107	176.632	178.51	2.65823	2.66897	2.96642	2.12267	2.10509	2.12747
YML032C	RAD52|-|YML032C|-|protein-coding	87.856	214.466	221.098	228.064	197.497	213.398	193.83	2.44111	2.5166	2.59588	2.24796	2.42895	2.20622
YMR180C	CTL1|CTH1|YMR180C|-|protein-coding	86.869	197.308	202.12	181.757	187.443	197.413	165.854	2.27133	2.32672	2.09231	2.15777	2.27254	1.90924
YMR183C	SSO2|-|YMR183C|-|protein-coding	88.185	187.657	198.324	187.545	165.18	167.841	162.524	2.12799	2.24895	2.12672	1.87311	1.90328	1.84299
YMR184W	ADD37|-|YMR184W|-|protein-coding	90.817	241.274	232.485	219.96	175.234	190.22	174.513	2.65671	2.55993	2.42201	1.92953	2.09454	1.92159
YMR185W	RTP1|-|YMR185W|-|protein-coding	94.108	216.61	194.528	207.226	161.589	176.632	144.54	2.30172	2.06707	2.202	1.71706	1.87691	1.53589
YOL027C	MDM38|MKH1|YOL027C|-|protein-coding	91.805	263.793	251.464	292.895	213.297	225.386	206.485	2.87341	2.73911	3.1904	2.32337	2.45505	2.24917
YMR188C	MRPS17|-|YMR188C|-|protein-coding	95.753	226.261	217.303	225.749	174.516	199.011	174.513	2.36297	2.26941	2.35762	1.82256	2.07838	1.82253
YMR191W	SPG5|-|YMR191W|-|protein-coding	88.185	182.296	185.039	178.284	175.234	187.023	163.19	2.0672	2.0983	2.0217	1.98712	2.1208	1.85054
YMR194C-B	CMC4|-|YMR194C-B|-|protein-coding	90.488	242.346	260.953	275.529	214.733	224.587	207.817	2.67821	2.88384	3.04492	2.37305	2.48195	2.29662
YHR200W	RPN10|MCB1|SUN1|YHR200W|-|protein-coding	78.643	229.478	239.128	245.43	194.625	218.992	193.83	2.91797	3.04068	3.12081	2.47479	2.78463	2.46468
YGL105W	ARC1|-|YGL105W|-|protein-coding	90.159	268.082	237.23	277.845	211.861	226.185	195.828	2.97344	2.63124	3.08172	2.34986	2.50873	2.17203
YNL037C	IDH1|-|YNL037C|-|protein-coding	94.766	241.274	239.128	248.903	166.616	181.428	173.847	2.546	2.52335	2.6265	1.75818	1.91448	1.83449
YKR039W	GAP1|-|YKR039W|-|protein-coding	92.792	221.972	222.047	265.11	153.689	182.227	151.2	2.39215	2.39295	2.85704	1.65627	1.96382	1.62945
YNR067C	DSE4|ENG1|YNR067C|-|protein-coding	82.92	250.925	256.208	296.368	181.697	203.807	202.489	3.02611	3.08982	3.57414	2.19123	2.45788	2.44198
YDR529C	QCR7|COR4|CRO1|UCR7|YDR529C|-|protein-coding	83.907	243.418	213.507	207.226	192.47	203.007	198.492	2.90105	2.54457	2.46971	2.29385	2.41943	2.36562
YML012W	ERV25|-|YML012W|-|protein-coding	82.92	251.997	245.77	284.791	212.579	232.579	195.162	3.03904	2.96394	3.43453	2.56366	2.80486	2.35362
YMR208W	ERG12|RAR1|YMR208W|-|protein-coding	88.843	202.67	191.682	203.753	182.416	187.822	172.515	2.28122	2.15754	2.29341	2.05324	2.11409	1.9418
YMR200W	ROT1|-|YMR200W|-|protein-coding	93.779	239.129	222.996	237.326	200.37	214.197	184.504	2.54992	2.37789	2.53069	2.13662	2.28406	1.96743
YMR216C	SKY1|-|YMR216C|-|protein-coding	86.54	183.368	185.988	174.811	160.152	151.856	143.207	2.11888	2.14916	2.02	1.85061	1.75475	1.65481
YER074W	RPS24A|RPS24EA|YER074W|-|protein-coding	91.805	313.12	251.464	307.945	228.379	252.56	214.478	3.41071	2.73911	3.35434	2.48765	2.75105	2.33623
YLR056W	ERG3|PSO6|SYR1|YLR056W|-|protein-coding	93.779	292.745	253.361	303.314	201.806	223.788	203.155	3.12165	2.70168	3.23435	2.15193	2.38633	2.16632
YMR221C	FMP42|-|YMR221C|-|protein-coding	90.817	201.598	203.069	204.911	193.188	207.803	183.838	2.21983	2.23602	2.25631	2.12722	2.28815	2.02427
YMR225C	MRPL44|YMR44|YMR225C|-|protein-coding	89.83	199.453	193.58	196.807	186.006	188.621	176.511	2.22034	2.15496	2.19088	2.07064	2.09976	1.96494
YDR506C	GMC1|-|YDR506C|-|protein-coding	85.553	269.154	236.281	285.949	186.006	206.204	176.511	3.14605	2.76181	3.34236	2.17416	2.41025	2.06318
YCL005W	LDB16|-|YCL005W|-|protein-coding	80.288	259.503	229.638	284.791	199.652	241.371	186.503	3.23215	2.86018	3.54712	2.4867	3.00631	2.32292
YMR233W	TRI1|-|YMR233W|-|protein-coding	87.198	179.079	169.857	167.865	114.907	116.689	106.573	2.05371	1.94795	1.9251	1.31777	1.33821	1.2222
YLR344W	RPL26A|-|YLR344W|-|protein-coding	89.83	315.264	288.471	326.468	245.615	261.352	223.137	3.50956	3.2113	3.63429	2.73422	2.90941	2.48399
YJL029C	VPS53|-|YJL029C|-|protein-coding	91.475	272.371	230.587	290.579	205.397	220.591	195.162	2.97755	2.52077	3.17659	2.24539	2.41149	2.1335
YMR237W	BCH1|-|YMR237W|-|protein-coding	89.501	191.947	187.886	229.222	157.998	162.246	144.54	2.14464	2.09926	2.56111	1.76532	1.81278	1.61495
YER117W	RPL23B|-|YER117W|-|protein-coding	91.805	309.903	266.646	326.468	251.36	258.954	229.132	3.37567	2.90448	3.5561	2.73798	2.8207	2.49586
YHL015W	RPS20|URP2|YHL015W|-|protein-coding	93.45	304.541	265.697	322.995	243.46	262.151	227.134	3.25887	2.8432	3.45634	2.60524	2.80525	2.43054
YJL011C	RPC17|-|YJL011C|-|protein-coding	94.108	330.277	315.99	358.883	209.706	237.375	198.492	3.50955	3.35774	3.81352	2.22835	2.52237	2.10919
YPR043W	RPL43A|-|YPR043W|-|protein-coding	87.856	325.988	289.42	350.779	251.36	266.147	235.127	3.71048	3.29425	3.99266	2.86105	3.02935	2.67628
YOL121C	RPS19A|-|YOL121C|-|protein-coding	89.501	329.205	283.727	333.414	238.433	266.147	223.803	3.67823	3.1701	3.72525	2.66403	2.97368	2.50056
YMR024W	MRPL3|-|YMR024W|-|protein-coding	93.45	338.856	314.092	357.725	232.688	251.761	220.473	3.62607	3.36107	3.82798	2.48997	2.69407	2.35926
YFR031C-A	RPL2A|RPL5B|YFR031C-A|-|protein-coding	85.553	332.422	287.523	348.464	244.897	259.754	223.803	3.88557	3.36076	4.07308	2.86252	3.03618	2.61596
YMR254C	YMR254C|-|YMR254C|-|protein-coding	89.172	199.453	200.222	193.334	152.971	190.22	169.851	2.23672	2.24535	2.1681	1.71546	2.13318	1.90476
YMR255W	GFD1|-|YMR255W|-|protein-coding	87.527	175.862	184.09	171.338	149.38	164.644	147.204	2.00923	2.10324	1.95754	1.70667	1.88107	1.68181
YGL103W	RPL28|CYH2|YGL103W|-|protein-coding	89.172	359.23	307.45	377.406	272.187	303.712	259.106	4.02851	3.44783	4.23234	3.05238	3.40591	2.90569
YDL121C	YDL121C|-|YDL121C|-|protein-coding	89.83	258.431	241.974	246.587	195.343	203.807	182.506	2.87689	2.69369	2.74504	2.17459	2.26881	2.03168
YLR058C	SHM2|SHMT2|YLR058C|-|protein-coding	93.45	284.167	271.391	283.633	199.652	203.807	181.174	3.04085	2.90413	3.03513	2.13646	2.18092	1.93873
YMR263W	SAP30|-|YMR263W|-|protein-coding	84.565	200.525	194.528	196.807	186.006	199.81	185.837	2.37125	2.30034	2.32729	2.19956	2.3628	2.19756
YLR008C	PAM18|TIM14|YLR008C|-|protein-coding	91.475	213.393	200.222	223.434	158.716	185.424	157.195	2.3328	2.18882	2.44257	1.73508	2.02705	1.71845
YMR266W	RSN1|-|YMR266W|-|protein-coding	86.54	228.406	206.864	230.38	154.407	169.439	153.865	2.63931	2.39039	2.66212	1.78423	1.95793	1.77796
YMR272C	SCS7|FAH1|YMR272C|-|protein-coding	91.475	196.236	173.652	196.807	168.052	172.636	165.854	2.14524	1.89835	2.15148	1.83714	1.88725	1.81311
YMR275C	BUL1|DAG1|RDS1|SMM2|YMR275C|-|protein-coding	91.475	196.236	177.448	186.388	177.388	190.22	157.195	2.14524	1.93985	2.03758	1.9392	2.07948	1.71845
YER018C	SPC25|-|YER018C|-|protein-coding	80.946	179.079	192.631	202.595	198.215	229.382	195.828	2.21233	2.37975	2.50284	2.44873	2.83377	2.41924
YGR211W	ZPR1|-|YGR211W|-|protein-coding	91.805	202.67	191.682	223.434	189.597	197.413	169.851	2.20761	2.08793	2.43379	2.06521	2.15035	1.85013
YEL034C-A	659	84.236	265.937	253.361	291.737	203.243	230.981	205.819	3.15705	3.00775	3.46333	2.41278	2.74207	2.44336
YMR286W	MRPL33|-|YMR286W|-|protein-coding	93.45	213.393	199.273	233.853	183.134	178.231	171.849	2.2835	2.1324	2.50244	1.9597	1.90723	1.83894
YMR292W	GOT1|-|YMR292W|-|protein-coding	80.617	212.321	207.813	211.857	183.852	199.81	164.522	2.6337	2.57778	2.62794	2.28056	2.47851	2.04079
YMR295C	YMR295C|-|YMR295C|-|protein-coding	88.843	197.308	194.528	203.753	172.361	196.613	165.854	2.22086	2.18957	2.29341	1.94006	2.21304	1.86682
YNL046W	YNL046W|-|YNL046W|-|protein-coding	86.54	228.406	218.251	241.956	213.297	246.966	217.142	2.63931	2.52197	2.79589	2.46472	2.85378	2.50915
YMR300C	ADE4|-|YMR300C|-|protein-coding	87.198	228.406	216.354	222.276	149.38	175.034	138.545	2.61939	2.48118	2.5491	1.71311	2.00732	1.58886
YPR098C	YPR098C|-|YPR098C|-|protein-coding	94.108	215.538	222.047	199.122	173.798	186.223	169.851	2.29033	2.35949	2.11589	1.84679	1.97882	1.80485
YCR020C-A	MAK31|LSM9|NAA38|SMX1|YCR020C-A|-|protein-coding	82.591	249.852	225.843	222.276	223.351	266.947	193.164	3.02517	2.73447	2.69129	2.7043	3.23216	2.3388
YKR061W	KTR2|-|YKR061W|-|protein-coding	88.843	212.321	231.536	225.749	212.579	218.992	185.837	2.38985	2.60613	2.54099	2.39275	2.46493	2.09175
YMR313C	TGL3|-|YMR313C|-|protein-coding	85.553	184.44	185.039	181.757	143.634	166.242	155.197	2.15586	2.16286	2.1245	1.67889	1.94315	1.81405
YHR101C	BIG1|-|YHR101C|-|protein-coding	88.185	239.129	249.566	254.691	189.597	199.81	176.511	2.71167	2.83003	2.88814	2.14999	2.2658	2.0016
YMR315W	YMR315W|-|YMR315W|-|protein-coding	87.198	179.079	179.346	180.599	172.361	188.621	169.185	2.05371	2.05677	2.07114	1.97666	2.16313	1.94024
YCL008C	STP22|AGS1|VPL15|VPS23|YCL008C|-|protein-coding	88.843	210.176	193.58	210.699	160.152	204.606	157.861	2.3657	2.1789	2.37159	1.80264	2.30301	1.77685
YNL001W	DOM34|-|YNL001W|-|protein-coding	90.817	231.623	210.66	244.272	193.188	203.807	186.503	2.55044	2.31961	2.68972	2.12722	2.24415	2.05361
YER072W	VTC1|NRF1|PHM4|YER072W|-|protein-coding	89.501	260.576	233.434	263.953	213.297	223.788	205.153	2.91143	2.60817	2.94916	2.38318	2.5004	2.29219
YHR094C	HXT1|HOR4|YHR094C|-|protein-coding	89.172	267.01	251.464	277.845	278.651	305.31	260.438	2.99433	2.81999	3.11583	3.12487	3.42383	2.92063
YNL004W	HRB1|TOM34|YNL004W|-|protein-coding	93.121	204.815	200.222	179.441	179.543	191.019	159.193	2.19945	2.15013	1.92697	1.92806	2.0513	1.70953
YNL005C	MRP7|-|YNL005C|-|protein-coding	87.527	180.151	193.58	195.649	155.843	175.034	158.527	2.05823	2.21166	2.2353	1.78051	1.99977	1.81118
YDR451C	YHP1|-|YDR451C|-|protein-coding	88.185	239.129	219.2	245.43	208.27	227.784	187.835	2.71167	2.48568	2.78313	2.36174	2.58302	2.13001
YGR279C	SCW4|-|YGR279C|-|protein-coding	86.211	219.827	185.988	235.01	180.261	188.621	169.185	2.54987	2.15736	2.72599	2.09093	2.1879	1.96245
YGL191W	COX13|-|YGL191W|-|protein-coding	85.882	218.755	189.784	216.487	187.443	207.803	187.835	2.54716	2.20982	2.52075	2.18256	2.41963	2.18713
YNL011C	YNL011C|-|YNL011C|-|protein-coding	89.501	196.236	196.426	191.018	180.979	195.015	188.501	2.19256	2.19468	2.13426	2.02209	2.17891	2.10613
YIL051C	MMF1|IBM1|YIL051C|-|protein-coding	85.882	221.972	222.047	232.695	191.752	215.795	199.158	2.58462	2.58549	2.70947	2.23274	2.51269	2.31897
YPL114W	661	90.817	256.286	240.077	274.372	211.143	227.784	200.49	2.822	2.64352	3.02115	2.32493	2.50816	2.20763
YNL021W	HDA1|-|YNL021W|-|protein-coding	93.45	194.091	170.805	192.176	154.407	175.034	145.872	2.07695	1.82777	2.05646	1.6523	1.87302	1.56096
YNL022C	RCM1|-|YNL022C|-|protein-coding	92.134	216.61	211.609	229.222	176.67	202.208	166.52	2.35103	2.29675	2.48792	1.91753	2.19472	1.80737
YGL077C	HNM1|CTR1|YGL077C|-|protein-coding	90.159	264.865	245.77	267.426	194.625	214.197	173.847	2.93775	2.72596	2.96616	2.15869	2.37577	1.92823
YBR175W	SWD3|CPS30|SAF35|YBR175W|-|protein-coding	90.488	244.491	240.077	265.11	197.497	215.795	189.833	2.70192	2.65314	2.92978	2.18258	2.38479	2.09788
YMR022W	UBC7|DER2|QRI8|YMR022W|-|protein-coding	87.198	253.069	260.953	244.272	207.552	218.992	189.833	2.90223	2.99265	2.80135	2.38024	2.51143	2.17703
YNL029C	KTR5|-|YNL029C|-|protein-coding	82.262	212.321	213.507	211.857	176.67	175.833	169.185	2.58103	2.59545	2.57539	2.14765	2.13748	2.05666
YJR043C	POL32|REV5|YJR043C|-|protein-coding	91.475	274.516	245.77	283.633	195.343	207.004	180.508	3.00099	2.68675	3.10066	2.13548	2.26296	1.9733
YLR169W	329	98.715	316.337	292.267	279.002	194.625	219.791	203.155	3.20455	2.96072	2.82634	1.97158	2.22652	2.058
YGR202C	PCT1|BSR2|CCT1|YGR202C|-|protein-coding	88.514	261.648	243.872	276.687	209.706	230.981	200.49	2.95601	2.75518	3.12591	2.36918	2.60954	2.26507
YNL036W	NCE103|NCE3|YNL036W|-|protein-coding	86.869	191.947	232.485	215.33	193.188	213.398	193.83	2.20961	2.67627	2.47879	2.2239	2.45655	2.23129
YDL182W	LYS20|-|YDL182W|-|protein-coding	85.553	338.856	321.684	305.629	202.524	230.981	183.838	3.96077	3.76006	3.57239	2.36723	2.69986	2.14882
YMR158C-A	YMR158C-A|YMR158C-B|YMR158C-A|-|protein-coding	95.753	287.384	266.646	299.841	187.443	199.81	177.844	3.00131	2.78473	3.1314	1.95757	2.08672	1.85732
YNL044W	YIP3|-|YNL044W|-|protein-coding	93.45	255.214	245.77	238.483	184.57	204.606	187.169	2.73102	2.62996	2.55199	1.97507	2.18947	2.00288
YKL056C	TMA19|MMI1|YKL056C|-|protein-coding	89.172	302.396	260.004	307.945	234.842	262.151	213.146	3.39115	2.91576	3.45338	2.63358	2.93984	2.39028
YJL177W	RPL17B|-|YJL177W|-|protein-coding	79.301	297.035	260.953	318.364	231.251	250.962	215.144	3.74567	3.29066	4.01463	2.91612	3.16468	2.713
YNL047C	SLM2|LIT1|YNL047C|-|protein-coding	78.314	198.381	198.324	202.595	178.107	200.61	196.494	2.53315	2.53242	2.58696	2.27427	2.56161	2.50905
YNL048W	ALG11|-|YNL048W|-|protein-coding	94.437	194.091	201.171	203.753	176.67	202.208	165.854	2.05524	2.13021	2.15755	1.87077	2.14119	1.75624
YNL049C	SFB2|ISS1|YNL049C|-|protein-coding	90.817	198.381	197.375	208.384	179.543	199.81	172.515	2.1844	2.17333	2.29455	1.97698	2.20014	1.89959
YOR285W	RDL1|-|YOR285W|-|protein-coding	95.753	270.227	277.084	295.21	230.533	242.969	219.807	2.82213	2.89374	3.08304	2.40758	2.53746	2.29556
YNL054W	VAC7|-|YNL054W|-|protein-coding	82.591	184.44	192.631	175.968	163.743	182.227	171.183	2.23317	2.33235	2.1306	1.98258	2.20638	2.07266
YDR174W	HMO1|HSM2|YDR174W|-|protein-coding	87.527	324.915	309.348	361.198	264.287	283.731	238.457	3.71217	3.53432	4.1267	3.01949	3.24164	2.72438
YNL056W	OCA2|-|YNL056W|-|protein-coding	83.249	178.006	154.674	169.022	132.862	143.064	135.881	2.13824	1.85797	2.03032	1.59596	1.71851	1.63222
YBR056W	YBR056W|-|YBR056W|-|protein-coding	88.514	268.082	241.026	287.106	186.725	202.208	167.852	3.0287	2.72303	3.24362	2.10955	2.28447	1.89633
YNL062C	GCD10|TRM6|YNL062C|-|protein-coding	88.843	238.057	197.375	224.591	177.388	199.011	165.188	2.67952	2.22162	2.52795	1.99665	2.24003	1.85932
YDR058C	TGL2|-|YDR058C|-|protein-coding	88.185	312.047	291.318	326.468	197.497	215.795	189.167	3.53855	3.30349	3.70208	2.23958	2.44707	2.14512
YJL007C	YJL007C|-|YJL007C|-|protein-coding	86.869	307.758	283.727	314.891	216.888	233.379	207.817	3.54278	3.26615	3.62489	2.49672	2.68656	2.3923
YEL035C	UTR5|-|YEL035C|-|protein-coding	90.159	367.808	329.275	393.613	252.078	285.329	247.782	4.07955	3.65216	4.36576	2.79593	3.16473	2.74828
YJL191W	RPS14B|CRY2|YJL191W|-|protein-coding	92.463	387.11	347.304	416.767	275.06	317.299	255.775	4.18665	3.75614	4.50739	2.97481	3.43163	2.76624
YAL007C	ERP2|-|YAL007C|-|protein-coding	90.159	206.959	195.477	196.807	171.643	179.829	161.192	2.29549	2.16814	2.18289	1.90378	1.99458	1.78786
YBL040C	ERD2|-|YBL040C|-|protein-coding	89.501	188.73	210.66	216.487	157.998	172.636	157.861	2.10869	2.35372	2.41882	1.76532	1.92887	1.76379
YGR173W	RBG2|GIR1|YGR173W|-|protein-coding	89.83	236.984	222.996	252.376	234.124	249.363	210.482	2.63814	2.48242	2.80948	2.6063	2.77594	2.34311
YJR048W	CYC1|-|YJR048W|-|protein-coding	92.463	212.321	190.733	216.487	158.716	175.034	151.866	2.29628	2.0628	2.34134	1.71654	1.89302	1.64245
YNL073W	MSK1|-|YNL073W|-|protein-coding	76.997	214.466	200.222	213.014	178.107	189.42	173.181	2.78538	2.60039	2.76652	2.31317	2.4601	2.24919
YNL075W	IMP4|-|YNL075W|-|protein-coding	92.463	202.67	180.295	221.118	188.879	199.81	169.185	2.1919	1.94992	2.39142	2.04275	2.16097	1.82976
YNL078W	NIS1|JIP1|YNL078W|-|protein-coding	79.301	164.066	164.163	181.757	165.898	193.416	167.186	2.0689	2.07013	2.29199	2.092	2.43901	2.10825
YDL064W	UBC9|-|YDL064W|-|protein-coding	93.121	215.538	194.528	207.226	183.852	181.428	159.859	2.3146	2.08898	2.22534	1.97433	1.9483	1.71668
YER134C	YER134C|-|YER134C|-|protein-coding	87.198	232.695	223.945	223.434	197.497	205.405	184.504	2.66858	2.56824	2.56238	2.26493	2.35562	2.11592
YML107C	PML39|-|YML107C|-|protein-coding	91.805	253.069	250.515	254.691	213.297	234.977	193.164	2.75659	2.72877	2.77426	2.32337	2.55952	2.10407
YMR202W	ERG2|END11|YMR202W|-|protein-coding	89.501	274.516	260.953	260.479	208.988	228.583	197.826	3.06718	2.91564	2.91035	2.33504	2.55397	2.21032
YOR205C	GEP3|AIM40|FMP38|MTG3|YOR205C|-|protein-coding	85.553	282.022	244.821	291.737	209.706	212.598	195.828	3.29646	2.86163	3.41001	2.45118	2.48499	2.28897
YNL097C	PHO23|-|YNL097C|-|protein-coding	85.224	184.44	201.171	188.703	134.298	160.648	131.884	2.16418	2.3605	2.2142	1.57582	1.88501	1.5475
YER012W	PRE1|-|YER012W|-|protein-coding	97.398	201.598	228.69	229.222	172.361	199.011	177.178	2.06984	2.34799	2.35346	1.76966	2.04328	1.81911
YPL013C	MRPS16|-|YPL013C|-|protein-coding	91.146	272.371	251.464	269.741	206.833	221.39	186.503	2.98829	2.75891	2.95944	2.26925	2.42896	2.0462
YOR025W	HST3|-|YOR025W|-|protein-coding	83.249	268.082	255.259	285.949	223.351	231.78	209.149	3.22024	3.06621	3.43486	2.68293	2.78418	2.51233
YFR050C	PRE4|-|YFR050C|-|protein-coding	80.288	217.683	203.069	217.645	198.934	214.197	188.501	2.71128	2.52926	2.7108	2.47776	2.66786	2.34781
YNL103W-A	329	84.565	194.091	198.324	206.068	166.616	176.632	161.858	2.29517	2.34523	2.4368	1.97027	2.08871	1.91401
YNL104C	LEU4|-|YNL104C|-|protein-coding	86.211	227.333	223.945	238.483	180.979	195.814	177.844	2.63694	2.59764	2.76627	2.09926	2.27133	2.06289
YEL026W	SNU13|-|YEL026W|-|protein-coding	92.134	248.78	221.098	263.953	200.37	226.985	189.167	2.7002	2.39974	2.86488	2.17477	2.46364	2.05317
YNL071W	LAT1|ODP2|PDA2|YNL071W|-|protein-coding	88.843	221.972	228.69	222.276	174.516	196.613	173.847	2.49847	2.57409	2.5019	1.96432	2.21304	1.95679
YPR016W-A	411	90.159	261.648	222.996	275.529	196.779	214.197	178.51	2.90207	2.47336	3.05603	2.18258	2.37577	1.97995
YNL116W	DMA2|CHF2|YNL116W|-|protein-coding	75.352	234.84	221.098	230.38	177.388	184.625	165.854	3.11657	2.9342	3.05738	2.35412	2.45017	2.20106
YDR339C	FCF1|UTP24|YDR339C|-|protein-coding	90.159	287.384	261.902	306.787	215.452	238.174	205.819	3.18752	2.90489	3.40273	2.38969	2.64171	2.28284
YNL119W	NCS2|TUC2|YNL119W|-|protein-coding	88.843	211.249	183.141	207.226	180.979	194.216	164.522	2.37778	2.0614	2.3325	2.03707	2.18606	1.85183
YLR150W	STM1|MPT4|YLR150W|-|protein-coding	89.83	288.456	232.485	304.472	209.706	232.579	202.489	3.21113	2.58806	3.38942	2.33448	2.5891	2.25414
YJR101W	RSM26|-|YJR101W|-|protein-coding	95.424	277.733	241.026	294.052	203.961	213.398	189.833	2.91052	2.52584	3.08153	2.13742	2.23631	1.98936
YNL130C-A	DGR1|-|YNL130C-A|-|protein-coding	88.514	225.189	227.741	196.807	150.098	171.038	144.54	2.54411	2.57294	2.22346	1.69575	1.93233	1.63296
YDL136W	RPL35B|SOS2|YDL136W|-|protein-coding	85.553	291.673	260.953	318.364	232.688	262.951	223.137	3.40927	3.05019	3.72125	2.71981	3.07355	2.60817
YNL132W	KRE33|RRA1|YNL132W|-|protein-coding	86.211	239.129	212.558	252.376	192.47	198.212	180.508	2.77376	2.46556	2.92742	2.23255	2.29915	2.09379
YFL034C-A	RPL22B|YFL035C-B|YFL034C-A|-|protein-coding	90.488	279.878	254.31	310.26	246.333	270.144	233.794	3.09298	2.81043	3.42874	2.72227	2.98541	2.5837
YJL035C	TAD2|-|YJL035C|-|protein-coding	87.527	285.239	277.084	296.368	214.015	238.174	208.483	3.25887	3.1657	3.38602	2.44513	2.72115	2.38193
YJR145C	RPS4A|-|YJR145C|-|protein-coding	92.792	298.107	253.361	306.787	236.997	256.557	225.135	3.21264	2.73042	3.30618	2.55407	2.76486	2.42623
YPR133W-A	TOM5|MOM8A|YPR133W-A|-|protein-coding	95.095	304.541	283.727	304.472	229.815	238.973	211.148	3.20249	2.98362	3.20177	2.41669	2.51299	2.22039
YMR242C	RPL20A|RPL18A2|YMR242C|-|protein-coding	93.121	302.396	269.493	328.783	245.615	254.159	231.796	3.24734	2.89401	3.53071	2.63759	2.72934	2.48919
YNL138W-A	YSF3|RCP10|YNL138W-A|-|protein-coding	84.565	196.236	204.018	189.861	188.879	213.398	195.828	2.32053	2.41256	2.24515	2.23354	2.52348	2.31571
YNL142W	MEP2|-|YNL142W|-|protein-coding	88.514	190.874	171.754	229.222	122.089	127.879	107.239	2.15643	1.94042	2.58967	1.37932	1.44473	1.21155
YLR249W	YEF3|TEF3|YLR249W|-|protein-coding	93.779	314.192	273.289	342.675	242.024	275.738	235.127	3.35034	2.91418	3.65407	2.58079	2.9403	2.50725
YGL188C-A	YGL188C-A|-|YGL188C-A|-|protein-coding	93.779	314.192	271.391	335.729	242.024	268.545	227.8	3.35034	2.89394	3.58	2.58079	2.86359	2.42912
YNL148C	ALF1|-|YNL148C|-|protein-coding	82.92	208.032	204.967	208.384	197.497	211	203.821	2.50883	2.47186	2.51307	2.38178	2.54462	2.45804
YNL149C	PGA2|-|YNL149C|-|protein-coding	91.146	204.815	192.631	181.757	185.288	195.814	184.504	2.24711	2.11343	1.99413	2.03287	2.14836	2.02427
YNL151C	RPC31|ACP2|RPC8|YNL151C|-|protein-coding	88.185	179.079	175.55	194.491	164.461	175.833	147.204	2.03072	1.9907	2.20549	1.86495	1.99391	1.66926
YFL032W	657	89.172	324.915	323.581	349.621	249.924	284.53	234.461	3.64369	3.62873	3.92075	2.80272	3.1908	2.62931
YJL189W	RPL39|RPL46|SPB2|YJL189W|-|protein-coding	94.766	297.035	264.748	327.625	241.306	269.344	235.127	3.1344	2.7937	3.4572	2.54634	2.8422	2.48113
YDR276C	PMP3|SNA1|YDR276C|-|protein-coding	85.553	313.12	273.289	329.941	215.452	238.973	217.809	3.65995	3.19438	3.85657	2.51835	2.79327	2.5459
YNL158W	PGA1|-|YNL158W|-|protein-coding	89.172	204.815	199.273	203.753	173.798	178.231	161.192	2.29685	2.2347	2.28494	1.94902	1.99873	1.80765
YIL052C	RPL34B|-|YIL052C|-|protein-coding	90.488	303.469	262.851	319.521	228.379	249.363	210.482	3.35369	2.90482	3.53109	2.52386	2.75576	2.32608
YIL009C-A	EST3|-|YIL009C-A|-|protein-coding	89.83	293.818	256.208	312.575	214.733	228.583	195.828	3.27082	2.85214	3.47963	2.39044	2.54462	2.17998
YPR132W	RPS23B|-|YPR132W|-|protein-coding	91.805	310.975	274.238	341.518	238.433	263.75	223.803	3.38734	2.98718	3.72004	2.59717	2.87294	2.43781
YNL166C	BNI5|-|YNL166C|-|protein-coding	88.514	179.079	166.061	181.757	172.361	175.833	167.852	2.02317	1.8761	2.05343	1.94727	1.9865	1.89633
YLR390W-A	CCW14|SSR1|YLR391W|YLR391W-A|YLR390W-A|-|protein-coding	84.236	290.601	265.697	312.575	234.124	248.564	222.471	3.44984	3.1542	3.71071	2.77938	2.9508	2.64104
YNL162W	RPL42A|-|YNL162W|-|protein-coding	89.172	312.047	278.033	328.783	240.588	258.155	227.8	3.49938	3.11794	3.68707	2.69802	2.89502	2.55461
YHR005C-A	TIM10|MRS11|YHR005C-A|-|protein-coding	89.172	307.758	283.727	341.518	252.078	286.129	238.457	3.45129	3.18179	3.82988	2.82687	3.20873	2.67412
YEL034W	HYP2|TIF51A|YEL034W|-|protein-coding	90.159	320.626	288.471	349.621	241.306	266.147	239.123	3.55623	3.19958	3.87783	2.67645	2.95197	2.65224
YNL199C	GCR2|-|YNL199C|-|protein-coding	87.856	178.006	161.316	162.076	150.098	159.049	132.55	2.02611	1.83614	1.84479	1.70845	1.81034	1.50872
YCR031C	RPS14A|CRY1|RPL59|YCR031C|-|protein-coding	91.475	324.915	275.187	343.833	266.442	304.511	249.78	3.55195	3.00833	3.75876	2.91273	3.3289	2.73058
YNL208W	YNL208W|-|YNL208W|-|protein-coding	87.527	229.478	246.719	218.803	205.397	199.81	194.496	2.6218	2.81878	2.49983	2.34667	2.28284	2.22213
YOR376W	YOR376W|-|YOR376W|-|protein-coding	90.817	336.711	305.552	376.248	247.769	266.147	232.462	3.70758	3.36448	4.14292	2.72822	2.93059	2.55967
YNL213C	RRG9|-|YNL213C|-|protein-coding	92.792	187.657	168.908	187.545	156.561	176.632	165.188	2.02234	1.82029	2.02113	1.68723	1.90353	1.7802
YLR334C	493	89.83	382.821	343.509	398.244	253.515	274.14	231.796	4.26162	3.82399	4.43331	2.82216	3.05176	2.58039
YLR208W	SEC13|ANU3|YLR208W|-|protein-coding	89.501	206.959	210.66	204.911	173.798	179.03	171.849	2.31237	2.35372	2.28948	1.94186	2.00031	1.92008
YNL221C	POP1|-|YNL221C|-|protein-coding	87.527	197.308	194.528	225.749	178.825	190.22	168.519	2.25425	2.22249	2.57919	2.04308	2.17327	1.92534
YPR100W	MRPL51|-|YPR100W|-|protein-coding	96.082	212.321	209.711	217.645	176.67	176.632	180.508	2.20979	2.18263	2.2652	1.83874	1.83835	1.87869
YBR002C	RER2|-|YBR002C|-|protein-coding	84.895	238.057	220.149	225.749	183.134	210.201	181.174	2.80413	2.59319	2.65916	2.15718	2.47601	2.1341
YNL231C	PDR16|SFH3|YNL231C|-|protein-coding	90.159	193.019	178.397	184.072	189.597	189.42	183.172	2.14087	1.97869	2.04164	2.10292	2.10095	2.03166
YNL232W	CSL4|SKI4|YNL232W|-|protein-coding	79.63	172.645	178.397	189.861	161.589	179.03	151.866	2.16809	2.24032	2.38429	2.02925	2.24827	1.90715
YGL206C	CHC1|SWA5|YGL206C|-|protein-coding	90.159	196.236	178.397	203.753	148.662	167.042	158.527	2.17655	1.97869	2.25993	1.64889	1.85275	1.7583
YNL240C	NAR1|-|YNL240C|-|protein-coding	85.224	186.585	171.754	163.234	145.071	143.864	130.552	2.18935	2.01532	1.91535	1.70223	1.68807	1.53187
YIL109C	SEC24|ANU1|YIL109C|-|protein-coding	81.933	169.428	195.477	172.495	150.816	171.038	139.211	2.06788	2.38582	2.10532	1.84072	2.08753	1.69908
YKL013C	ARC19|-|YKL013C|-|protein-coding	82.92	209.104	209.711	207.226	163.743	169.439	163.19	2.52176	2.52908	2.49911	1.97471	2.0434	1.96804
YOR196C	LIP5|-|YOR196C|-|protein-coding	85.553	212.321	207.813	235.01	173.079	183.826	158.527	2.48175	2.42906	2.74695	2.02306	2.14868	1.85297
YNL245C	CWC25|-|YNL245C|-|protein-coding	84.565	187.657	190.733	200.28	172.361	166.242	155.863	2.21909	2.25546	2.36836	2.03821	1.96585	1.84311
YBR071W	YBR071W|-|YBR071W|-|protein-coding	88.843	199.453	185.988	225.749	198.215	191.019	175.845	2.24501	2.09345	2.54099	2.23107	2.15007	1.97928
YJR108W	ABM1|-|YJR108W|-|protein-coding	91.805	227.333	219.2	216.487	196.779	184.625	175.845	2.47626	2.38767	2.35812	2.14345	2.01106	1.91542
YJL174W	KRE9|-|YJL174W|-|protein-coding	92.463	208.032	196.426	202.595	164.461	178.231	157.861	2.24989	2.12437	2.19109	1.77867	1.92759	1.70729
YKR008W	RSC4|-|YKR008W|-|protein-coding	87.527	217.683	202.12	228.064	184.57	183.026	174.513	2.48704	2.30923	2.60564	2.10872	2.09108	1.99382
YNL064C	YDJ1|HSP40|MAB3|MAS5|YNL064C|-|protein-coding	89.501	240.201	218.251	233.853	196.779	208.602	194.496	2.68378	2.43853	2.61285	2.19862	2.33072	2.17312
YNL256W	FOL1|-|YNL256W|-|protein-coding	86.211	215.538	205.915	195.649	153.689	171.038	147.87	2.50012	2.3885	2.26942	1.78271	1.98395	1.71521
YNL257C	SIP3|LAM3|YNL257C|-|protein-coding	94.766	247.708	225.843	211.857	147.943	164.644	138.545	2.61389	2.38316	2.23558	1.56114	1.73737	1.46197
YNL259C	ATX1|-|YNL259C|-|protein-coding	87.856	223.044	256.208	240.799	198.934	179.03	192.497	2.53875	2.91623	2.74084	2.26432	2.03777	2.19105
YJR092W	BUD4|-|YJR092W|-|protein-coding	94.766	232.695	221.098	240.799	166.616	186.223	171.183	2.45547	2.33309	2.54099	1.75818	1.96508	1.80638
YNL276C	421	82.262	166.211	168.908	173.653	139.325	179.829	131.884	2.02051	2.05329	2.11097	1.69367	2.18605	1.60322
YBR003W	COQ1|-|YBR003W|-|protein-coding	93.121	245.563	210.66	221.118	185.288	195.814	185.837	2.63703	2.26222	2.37452	1.98976	2.10279	1.99565
YGL179C	TOS3|-|YGL179C|-|protein-coding	88.514	256.286	271.391	285.949	236.997	248.564	217.809	2.89543	3.06608	3.23055	2.67751	2.80819	2.46073
YPL144W	POC4|DMP1|PBA4|YPL144W|-|protein-coding	85.553	269.154	240.077	279.002	213.297	222.189	194.496	3.14605	2.80618	3.26116	2.49316	2.59709	2.2734
YDL072C	YET3|-|YDL072C|-|protein-coding	94.108	238.057	221.098	240.799	208.27	217.394	197.16	2.52961	2.34941	2.55875	2.2131	2.31005	2.09504
YNL024C-A	KSH1|-|YNL024C-A|-|protein-coding	99.373	269.154	238.179	281.318	199.652	216.594	186.503	2.70852	2.39682	2.83093	2.00912	2.17961	1.8768
YML012C-A	659	90.159	247.708	231.536	274.372	198.215	216.594	199.158	2.74746	2.56809	3.0432	2.1985	2.40236	2.20896
YBR149W	ARA1|-|YBR149W|-|protein-coding	87.198	247.708	230.587	240.799	183.852	208.602	191.831	2.84075	2.64441	2.76152	2.10844	2.39228	2.19995
YBR109W-A	495	89.83	320.626	317.888	340.36	206.115	229.382	207.151	3.56925	3.53877	3.78893	2.2945	2.55351	2.30603
YER019C-A	SBH2|SEB2|YER019C-A|-|protein-coding	89.501	267.01	256.208	266.268	236.997	247.765	209.149	2.98332	2.86263	2.97503	2.64798	2.76829	2.33683
YGR185C	TYS1|TTS1|YGR185C|-|protein-coding	95.753	274.516	258.106	303.314	221.197	232.579	202.489	2.86692	2.69554	3.16767	2.31008	2.42895	2.1147
YNL306W	MRPS18|-|YNL306W|-|protein-coding	89.83	212.321	203.069	202.595	183.134	188.621	185.171	2.36359	2.26059	2.25532	2.03867	2.09976	2.06135
YLR293C	GSP1|CNR1|CST17|YLR293C|-|protein-coding	90.488	303.469	251.464	300.999	218.324	244.568	210.482	3.35369	2.77898	3.3264	2.41274	2.70277	2.32608
YNL311C	SKP2|-|YNL311C|-|protein-coding	80.617	162.994	204.018	167.865	151.534	163.045	144.54	2.02183	2.53071	2.08225	1.87968	2.02246	1.79292
YNL312W	RFA2|BUF1|RPA2|RPA32|YNL312W|-|protein-coding	85.224	172.645	173.652	187.545	184.57	183.826	169.185	2.02578	2.0376	2.20061	2.1657	2.15697	1.98518
YOR193W	PEX27|-|YOR193W|-|protein-coding	84.565	270.227	242.923	270.899	186.006	206.204	186.503	3.19549	2.87262	3.20344	2.19956	2.43841	2.20544
YNL314W	DAL82|-|YNL314W|-|protein-coding	79.959	169.428	179.346	150.499	129.271	146.261	131.218	2.11894	2.24297	1.8822	1.61672	1.8292	1.64107
YJR104C	SOD1|CRS4|YJR104C|-|protein-coding	84.895	334.566	301.756	332.256	244.178	262.151	215.81	3.94094	3.55446	3.91373	2.87624	3.08794	2.54208
YDR307W	PMT7|-|YDR307W|-|protein-coding	95.753	325.988	282.778	325.31	205.397	227.784	197.826	3.40447	2.9532	3.39739	2.14507	2.37887	2.066
YNL330C	RPD3|MOF6|REC3|SDI2|SDS6|YNL330C|-|protein-coding	79.959	162.994	167.959	158.603	144.353	147.86	129.22	2.03847	2.10056	1.98355	1.80534	1.8492	1.61608
YBR209W	YBR209W|-|YBR209W|-|protein-coding	93.779	365.664	317.888	421.398	248.487	275.738	226.468	3.89921	3.38976	4.49352	2.64971	2.9403	2.41491
YHR021C	RPS27B|-|YHR021C|-|protein-coding	91.805	283.095	265.697	313.733	237.715	254.159	218.475	3.08366	2.89415	3.41738	2.58935	2.76847	2.37977
YNR006W	VPS27|DID7|GRD11|SSV17|VPL23|VPT27|YNR006W|-|protein-coding	90.488	181.223	187.886	185.23	151.534	159.848	163.19	2.00273	2.07636	2.04701	1.67463	1.76651	1.80344
YLR340W	RPP0|RPL10E|YLR340W|-|protein-coding	91.475	317.409	259.055	343.833	255.669	277.337	237.125	3.4699	2.83198	3.75876	2.79496	3.03183	2.59224
YDL125C	HNT1|-|YDL125C|-|protein-coding	87.527	337.783	310.297	355.41	244.178	258.954	219.807	3.85919	3.54516	4.06058	2.78974	2.95856	2.51131
YNR021W	YNR021W|-|YNR021W|-|protein-coding	84.565	176.934	176.499	195.649	173.798	187.822	155.863	2.09228	2.08714	2.31359	2.0552	2.22104	1.84311
YNR022C	MRPL50|-|YNR022C|-|protein-coding	81.604	167.283	157.521	172.495	151.534	149.458	148.536	2.04994	1.93031	2.11381	1.85694	1.8315	1.8202
YNR029C	YNR029C|-|YNR029C|-|protein-coding	76.01	188.73	175.55	160.918	163.743	164.644	153.199	2.48296	2.30956	2.11706	2.15423	2.16608	2.01551
YNR032C-A	HUB1|-|YNR032C-A|-|protein-coding	92.134	201.598	201.171	222.276	182.416	192.617	183.838	2.1881	2.18346	2.41253	1.9799	2.09062	1.99533
YNR033W	ABZ1|-|YNR033W|-|protein-coding	92.134	230.55	215.405	225.749	209.706	227.784	190.499	2.50233	2.33795	2.45022	2.2761	2.47231	2.06763
YNR035C	ARC35|END9|YNR035C|-|protein-coding	80.288	205.887	194.528	196.807	170.207	166.242	164.522	2.56436	2.42288	2.45126	2.11996	2.07057	2.04915
YDR524C-B	YDR524C-B|-|YDR524C-B|-|protein-coding	87.527	363.519	329.275	390.14	274.342	294.92	247.782	4.15322	3.76198	4.45737	3.13437	3.36947	2.83092
YNR037C	RSM19|-|YNR037C|-|protein-coding	84.236	239.129	231.536	245.43	221.915	237.375	208.483	2.8388	2.74866	2.9136	2.63444	2.81798	2.47499
YNR038W	DBP6|-|YNR038W|-|protein-coding	80.288	216.61	202.12	231.537	195.343	207.803	191.831	2.69791	2.51744	2.88383	2.43303	2.58822	2.38929
YDR278C	YDR278C|-|YDR278C|-|protein-coding	83.907	410.702	367.232	435.29	275.06	298.117	251.779	4.89473	4.37666	5.18777	3.27815	3.55295	3.00069
YKL128C	PMU1|-|YKL128C|-|protein-coding	85.553	255.214	237.23	258.164	170.925	185.424	169.185	2.98311	2.7729	3.01759	1.99788	2.16736	1.97755
YNR041C	COQ2|-|YNR041C|-|protein-coding	80.288	196.236	199.273	211.857	165.898	170.238	149.202	2.44415	2.48198	2.63871	2.06629	2.12034	1.85833
YNR043W	MVD1|ERG19|YNR043W|-|protein-coding	77.985	224.116	237.23	239.641	199.652	195.015	181.174	2.87383	3.042	3.07291	2.56013	2.50067	2.32319
YER019W	ISC1|-|YER019W|-|protein-coding	80.617	226.261	225.843	241.956	203.243	217.394	197.826	2.80662	2.80143	3.0013	2.52109	2.69663	2.4539
YNR047W	FPK1|-|YNR047W|-|protein-coding	78.972	158.704	173.652	167.865	176.67	179.829	171.183	2.00962	2.19891	2.12563	2.23712	2.27712	2.16764
YNR050C	LYS9|LYS13|YNR050C|-|protein-coding	88.843	283.095	311.246	147.026	149.38	151.057	142.541	3.18646	3.50333	1.6549	1.68139	1.70027	1.60441
YCR081C-A	741	88.843	223.044	201.171	218.803	192.47	232.579	185.837	2.51054	2.26434	2.46281	2.16641	2.61787	2.09175
YHR019C	DED81|-|YHR019C|-|protein-coding	82.591	259.503	230.587	261.637	203.243	220.591	194.496	3.14203	2.79191	3.16786	2.46084	2.67088	2.35493
YDR234W	LYS4|LYS3|YDR234W|-|protein-coding	84.565	271.299	260.953	265.11	228.379	251.761	208.483	3.20817	3.08583	3.13498	2.70063	2.97713	2.46536
YOR276W	CAF20|CAF2|CAP20|YOR276W|-|protein-coding	85.882	268.082	256.208	275.529	207.552	216.594	200.49	3.12152	2.98326	3.20823	2.41671	2.522	2.33448
YOL005C	RPB11|-|YOL005C|-|protein-coding	83.249	231.623	217.303	238.483	188.879	216.594	192.497	2.78229	2.61028	2.8647	2.26884	2.60176	2.3123
YOL006C	TOP1|MAK1|MAK17|YOL006C|-|protein-coding	97.069	230.55	207.813	240.799	189.597	207.803	183.172	2.37511	2.14088	2.4807	1.95322	2.14078	1.88703
YOL010W	RCL1|-|YOL010W|-|protein-coding	82.262	226.261	209.711	238.483	188.879	207.004	171.183	2.75049	2.54931	2.89907	2.29607	2.5164	2.08095
YEL031W	SPF1|COD1|PER9|PIO1|YEL031W|-|protein-coding	92.792	218.755	230.587	245.43	199.652	222.988	190.499	2.35748	2.48499	2.64495	2.15161	2.4031	2.05297
YLR421C	RPN13|-|YLR421C|-|protein-coding	85.882	243.418	239.128	263.953	187.443	200.61	191.831	2.83433	2.78438	3.07344	2.18256	2.33588	2.23366
YOL013C	HRD1|DER3|YOL013C|-|protein-coding	83.907	170.5	178.397	178.284	144.353	153.454	138.545	2.03201	2.12613	2.12478	1.72039	1.82886	1.65117
YBR143C	SUP45|SAL4|SUP1|SUP47|YBR143C|-|protein-coding	91.146	276.661	257.157	291.737	209.706	227.784	199.824	3.03536	2.82137	3.20077	2.30077	2.49911	2.19235
YLL050C	COF1|-|YLL050C|-|protein-coding	92.134	267.01	264.748	290.579	209.706	222.988	200.49	2.89806	2.87351	3.15387	2.2761	2.42026	2.17607
YOL054W	PSH1|-|YOL054W|-|protein-coding	96.082	268.082	229.638	279.002	183.852	201.409	169.851	2.79014	2.39002	2.90379	1.91349	2.09622	1.76777
YOL020W	TAT2|LTG3|SAB2|SCM2|TAP2|YOL020W|-|protein-coding	87.198	202.67	195.477	222.276	160.87	171.837	164.522	2.32425	2.24176	2.5491	1.84488	1.97065	1.88676
YOL021C	DIS3|MTR17|RRP44|YOL021C|-|protein-coding	89.501	209.104	197.375	229.222	173.079	199.011	159.859	2.33633	2.20528	2.56111	1.93382	2.22356	1.78611
YOL023W	IFM1|-|YOL023W|-|protein-coding	90.159	191.947	195.477	182.914	165.898	169.439	153.865	2.12898	2.16814	2.02879	1.84006	1.87934	1.7066
YBR191W	RPL21A|URP1|YBR191W|-|protein-coding	94.108	295.962	271.391	331.098	239.151	256.557	222.471	3.14492	2.88382	3.51828	2.54124	2.7262	2.364
YMR042W	ARG80|ARGR1|YMR042W|-|protein-coding	88.514	297.035	267.595	332.256	216.888	250.163	211.148	3.3558	3.02319	3.75371	2.45032	2.82625	2.38548
YDR345C	HXT3|-|YDR345C|-|protein-coding	99.373	325.988	288.471	329.941	165.18	173.435	128.554	3.28045	2.90291	3.32023	1.66222	1.74529	1.29365
YDR022C	ATG31|CIS1|YDR022C|-|protein-coding	92.792	303.469	262.851	316.048	205.397	231.78	211.814	3.27042	2.83269	3.40598	2.21352	2.49784	2.28268
YOL031C	SIL1|SLS1|YOL031C|-|protein-coding	92.463	210.176	187.886	174.811	186.725	191.019	182.506	2.27308	2.03201	1.8906	2.01946	2.0659	1.97383
YLR075W	RPL10|GRC5|QSR1|YLR075W|-|protein-coding	94.108	351.723	305.552	380.879	266.442	299.716	253.111	3.73744	3.24682	4.04725	2.83124	3.18481	2.68958
YOL038C-A	YOL038C-A|-|YOL038C-A|-|protein-coding	88.843	185.513	181.244	207.226	165.18	186.223	164.522	2.0881	2.04005	2.3325	1.85923	2.09609	1.85183
YLR109W	AHP1|-|YLR109W|-|protein-coding	90.488	351.723	325.479	361.198	247.769	282.132	249.114	3.88696	3.59693	3.99167	2.73814	3.11789	2.75301
YOL019W-A	YOL019W-A|-|YOL019W-A|-|protein-coding	87.856	352.796	326.428	365.829	247.769	288.526	235.127	4.01562	3.71549	4.16396	2.82017	3.28408	2.67628
YBR196C-A	YBR196C-A|-|YBR196C-A|-|protein-coding	81.604	380.676	342.56	398.244	272.905	305.31	254.443	4.66492	4.19783	4.8802	3.34426	3.74136	3.11802
YOL041C	NOP12|-|YOL041C|-|protein-coding	95.753	201.598	193.58	232.695	183.134	187.023	173.181	2.1054	2.02166	2.43016	1.91257	1.95318	1.80862
YDR141C	DOP1|-|YDR141C|-|protein-coding	88.185	185.513	206.864	222.276	191.752	189.42	170.517	2.10368	2.3458	2.52056	2.17443	2.14798	1.93363
YGR132C	PHB1|-|YGR132C|-|protein-coding	98.386	228.406	197.375	196.807	193.188	209.401	187.169	2.32153	2.00613	2.00036	1.96357	2.12836	1.90239
YOL058W	ARG1|ARG10|YOL058W|-|protein-coding	87.198	224.116	226.792	215.33	87.617	112.693	92.585	2.5702	2.60089	2.46944	1.00481	1.29238	1.06178
YDL131W	LYS21|-|YDL131W|-|protein-coding	84.565	286.311	282.778	239.641	180.261	205.405	172.515	3.38569	3.34391	2.83381	2.13163	2.42896	2.04003
YNL121C	TOM70|MAS70|MOM72|OMP1|YNL121C|-|protein-coding	90.488	229.478	227.741	224.591	183.852	189.42	185.171	2.536	2.51681	2.482	2.03178	2.09332	2.04636
YIL002W-A	YIL002W-A|-|YIL002W-A|-|protein-coding	85.882	245.563	227.741	236.168	210.424	216.594	197.826	2.85931	2.65179	2.74991	2.45015	2.522	2.30346
YDR173C	ARG82|ARGR3|IPK2|YDR173C|-|protein-coding	82.591	210.176	213.507	209.541	168.052	178.231	162.524	2.54478	2.58511	2.53709	2.03475	2.158	1.96782
YOL068C	HST1|-|YOL068C|-|protein-coding	89.501	183.368	174.601	191.018	157.28	157.451	149.868	2.04878	1.95083	2.13426	1.7573	1.75921	1.67448
YPL078C	ATP4|LPF7|YPL078C|-|protein-coding	85.224	234.84	209.711	233.853	185.288	195.015	175.845	2.75556	2.4607	2.74398	2.17413	2.28826	2.06333
YNL070W	TOM7|MOM7|YOK22|YNL070W|-|protein-coding	97.727	240.201	232.485	248.903	193.188	203.007	179.842	2.45788	2.37892	2.54692	1.97681	2.07729	1.84025
YIL014W	MNT3|-|YIL014W|-|protein-coding	89.83	241.274	229.638	259.322	175.952	193.416	165.188	2.6859	2.55636	2.88681	1.95872	2.15313	1.8389
YAL012W	CYS3|CYI1|FUN35|STR1|YAL012W|-|protein-coding	88.514	233.767	220.149	228.064	216.888	238.174	200.49	2.64102	2.48717	2.57659	2.45032	2.69081	2.26507
YBR078W	ECM33|-|YBR078W|-|protein-coding	96.082	278.805	260.953	307.945	226.224	245.367	211.814	2.90174	2.71594	3.20502	2.35449	2.55372	2.20451
YOL086W-A	MHF1|-|YOL086W-A|-|protein-coding	86.54	204.815	185.988	206.068	146.507	167.841	161.858	2.36671	2.14916	2.38119	1.69294	1.93946	1.87033
YMR307W	GAS1|CWH52|GGP1|YMR307W|-|protein-coding	94.437	277.733	241.974	276.687	227.66	247.765	215.81	2.94093	2.56228	2.92986	2.41071	2.6236	2.28523
YOL093W	TRM10|-|YOL093W|-|protein-coding	91.475	203.742	174.601	180.599	185.288	206.204	169.185	2.2273	1.90873	1.9743	2.02556	2.25421	1.84952
YPL106C	SSE1|LPG3|MSI3|YPL106C|-|protein-coding	92.463	264.865	247.668	280.16	203.243	221.39	188.501	2.86455	2.67856	3.02997	2.1981	2.39436	2.03866
YJR103W	URA8|-|YJR103W|-|protein-coding	86.211	288.456	263.8	290.579	203.243	217.394	199.158	3.34593	3.05993	3.37056	2.35751	2.52165	2.31012
YOL013W-B	506	96.411	312.047	289.42	318.364	185.288	211	176.511	3.23663	3.00194	3.30215	1.92186	2.18855	1.83082
YOL107W	YOL107W|-|YOL107W|-|protein-coding	87.527	223.044	206.864	194.491	175.234	178.231	166.52	2.54829	2.36343	2.22207	2.00206	2.0363	1.9025
YIR007W	EGH1|-|YIR007W|-|protein-coding	87.198	263.793	242.923	282.476	180.979	215.795	176.511	3.02522	2.78588	3.23948	2.07549	2.47477	2.02426
YHR203C	RPS4B|-|YHR203C|-|protein-coding	87.527	315.264	277.084	333.414	236.997	254.159	221.139	3.60191	3.1657	3.80927	2.7077	2.90378	2.52652
YOL110W	SHR5|ERF4|YOL110W|-|protein-coding	94.437	229.478	243.872	196.807	192.47	214.197	198.492	2.42996	2.58238	2.084	2.03808	2.26815	2.10185
YOL111C	MDY2|GET5|TMA24|YOL111C|-|protein-coding	89.172	190.874	186.937	166.707	156.561	159.049	147.204	2.14051	2.09636	1.8695	1.75572	1.78362	1.65079
YOL114C	PTH4|-|YOL114C|-|protein-coding	90.488	188.73	187.886	179.441	175.952	167.042	157.195	2.08569	2.07636	1.98304	1.94448	1.84601	1.73719
YLR167W	RPS31|RPS37|UBI3|YLR167W|-|protein-coding	86.54	319.554	267.595	344.991	241.306	270.943	223.137	3.69256	3.09215	3.98649	2.78838	3.13084	2.57843
YNL017C	575	85.553	348.506	317.888	361.198	244.897	288.526	233.128	4.07357	3.71569	4.22192	2.86252	3.37248	2.72495
YOL125W	TRM13|-|YOL125W|-|protein-coding	87.527	198.381	189.784	221.118	188.879	197.413	164.522	2.26651	2.16829	2.52628	2.15795	2.25545	1.87967
YPR036W-A	SPO24|-|YPR036W-A|-|protein-coding	87.856	371.025	350.151	400.56	254.233	280.534	242.454	4.2231	3.98551	4.55928	2.89375	3.19311	2.75967
YPR108W-A	YPR108W-A|-|YPR108W-A|-|protein-coding	88.185	359.23	330.224	390.14	228.379	262.151	211.814	4.0736	3.74467	4.42411	2.58977	2.97274	2.40193
YOL128C	YGK3|-|YOL128C|-|protein-coding	79.301	232.695	236.281	235.01	180.979	179.829	154.531	2.93433	2.97955	2.96352	2.28218	2.26768	1.94866
YOL129W	VPS68|-|YOL129W|-|protein-coding	88.843	183.368	192.631	174.811	150.816	155.053	155.197	2.06396	2.16822	1.96764	1.69756	1.74525	1.74687
YOL133W	HRT1|HRT2|RBX1|ROC1|YOL133W|-|protein-coding	82.591	194.091	209.711	201.437	186.006	191.818	181.174	2.35003	2.53915	2.43897	2.25213	2.3225	2.19363
YOL013W-A	YOL013W-A|YOL013W-B|YOL013W-A|-|protein-coding	88.514	380.676	348.253	412.136	251.36	279.735	229.798	4.30074	3.93444	4.65617	2.83978	3.16035	2.59618
YML038C	YMD8|-|YML038C|-|protein-coding	93.45	236.984	240.077	245.43	184.57	185.424	169.851	2.53594	2.56904	2.62632	1.97507	1.98421	1.81756
YOL142W	RRP40|MTR14|YOL142W|-|protein-coding	85.224	197.308	169.857	195.649	203.961	220.591	195.828	2.31517	1.99307	2.2957	2.39323	2.58837	2.2978
YOL143C	RIB4|-|YOL143C|-|protein-coding	85.553	172.645	171.754	175.968	217.606	242.17	215.144	2.01799	2.00757	2.05683	2.54352	2.83064	2.51475
YOL144W	NOP8|-|YOL144W|-|protein-coding	86.54	205.887	179.346	211.857	159.434	174.235	155.863	2.3791	2.07241	2.44808	1.84232	2.01335	1.80105
YPL259C	APM1|YAP54|YPL259C|-|protein-coding	89.501	230.55	229.638	224.591	176.67	196.613	172.515	2.57595	2.56576	2.50937	1.97394	2.19677	1.92752
YOL146W	PSF3|-|YOL146W|-|protein-coding	82.92	225.189	230.587	186.388	180.979	190.22	181.84	2.71574	2.78084	2.24781	2.18257	2.29402	2.19296
YOL147C	PEX11|PMP24|PMP27|YOL147C|-|protein-coding	84.565	182.296	217.303	157.445	167.334	191.019	163.19	2.15569	2.56966	1.86182	1.97876	2.25884	1.92976
YER031C	YPT31|YPT8|YER031C|-|protein-coding	90.488	231.623	214.456	226.907	183.852	196.613	168.519	2.55971	2.36999	2.50759	2.03178	2.17281	1.86234
YOL158C	ENB1|ARN4|YOL158C|-|protein-coding	81.275	174.789	207.813	262.795	138.607	106.299	144.54	2.15059	2.55691	3.23341	1.70541	1.30789	1.77841
YOR002W	ALG6|-|YOR002W|-|protein-coding	88.843	214.466	215.405	219.96	173.079	177.432	169.185	2.41399	2.42456	2.47583	1.94814	1.99714	1.90431
YLR168C	UPS2|AIM30|GEP1|MSF1|MSF1'|YLR168C|-|protein-coding	96.74	284.167	245.77	238.483	175.952	194.216	177.178	2.93743	2.54052	2.4652	1.81881	2.00761	1.83149
YOR016C	ERP4|-|YOR016C|-|protein-coding	89.501	183.368	168.908	175.968	152.252	157.451	153.199	2.04878	1.88722	1.9661	1.70112	1.75921	1.7117
YCR011C	ADP1|-|YCR011C|-|protein-coding	97.727	196.236	204.967	200.28	147.225	212.598	167.852	2.008	2.09734	2.04938	1.50649	2.17543	1.71756
YER035W	EDC2|-|YER035W|-|protein-coding	83.907	205.887	203.069	204.911	173.079	208.602	197.826	2.45375	2.42017	2.44212	2.06275	2.48611	2.35768
YOR021C	SFM1|-|YOR021C|-|protein-coding	92.134	219.827	219.2	239.641	178.107	202.208	165.854	2.38595	2.37914	2.60101	1.93313	2.19472	1.80014
YHL016C	DUR3|-|YHL016C|-|protein-coding	89.501	241.274	213.507	237.326	147.225	171.038	131.884	2.69577	2.38553	2.65166	1.64495	1.91102	1.47355
YPR045C	THP3|-|YPR045C|-|protein-coding	91.805	223.044	205.915	217.645	178.107	187.822	173.181	2.42954	2.24296	2.37073	1.94006	2.04588	1.8864
YDR035W	ARO3|-|YDR035W|-|protein-coding	92.792	230.55	222.047	243.114	185.288	215.795	182.506	2.48459	2.39295	2.61999	1.99681	2.32558	1.96683
YGL070C	RPB9|SSU73|YGL070C|-|protein-coding	85.224	247.708	227.741	235.01	198.215	204.606	187.169	2.90655	2.67226	2.75756	2.32581	2.4008	2.1962
YKR042W	UTH1|-|YKR042W|-|protein-coding	80.288	267.01	241.974	276.687	200.37	226.185	207.817	3.32565	3.01383	3.44618	2.49564	2.81717	2.58839
YGL106W	MLC1|-|YGL106W|-|protein-coding	87.527	232.695	230.587	259.322	201.088	231.78	199.158	2.65855	2.63447	2.96277	2.29744	2.6481	2.27539
YDR010C	YDR010C|-|YDR010C|-|protein-coding	82.262	229.478	248.617	246.587	166.616	187.822	160.526	2.7896	3.02226	2.99758	2.02543	2.28322	1.9514
YKL067W	YNK1|NDK1|YKL067W|-|protein-coding	95.424	211.249	197.375	211.857	188.161	193.416	191.831	2.21379	2.0684	2.22016	1.97184	2.02691	2.0103
YBR126W-B	494	87.527	233.767	220.149	238.483	199.652	213.398	199.158	2.6708	2.51521	2.72468	2.28103	2.43808	2.27539
YOR047C	STD1|MSN3|SFS3|YOR047C|-|protein-coding	89.172	200.525	176.499	187.545	164.461	170.238	160.526	2.24874	1.97931	2.10318	1.84431	1.9091	1.80018
YOR048C	RAT1|HKE1|TAP1|XRN2|YOR048C|-|protein-coding	95.095	221.972	201.171	231.537	185.288	188.621	171.183	2.33421	2.11547	2.4348	1.94845	1.9835	1.80013
YER063W	THO1|-|YER063W|-|protein-coding	89.501	247.708	247.668	260.479	186.006	191.818	189.167	2.76766	2.76721	2.91035	2.07826	2.14319	2.11357
YOR057W	SGT1|-|YOR057W|-|protein-coding	92.463	190.874	204.967	188.703	162.307	180.629	164.522	2.06433	2.21675	2.04085	1.75537	1.95353	1.77933
YOR060C	SLD7|YOR29-11|YOR060C|-|protein-coding	90.159	214.466	202.12	224.591	169.489	184.625	171.849	2.37875	2.24182	2.49105	1.87989	2.04777	1.90607
YOR062C	YOR062C|YOR29-13|YOR062C|-|protein-coding	86.869	190.874	185.988	182.914	203.243	219.791	199.824	2.19726	2.14102	2.10563	2.33965	2.53014	2.30029
YER081W	SER3|-|YER081W|-|protein-coding	89.172	267.01	262.851	299.841	198.215	228.583	189.167	2.99433	2.94769	3.3625	2.22284	2.56339	2.12137
YOR064C	YNG1|YOR29-15|YOR064C|-|protein-coding	92.134	214.466	222.047	223.434	186.725	189.42	171.183	2.32776	2.41004	2.4251	2.02667	2.05592	1.85798
YLR179C	YLR179C|-|YLR179C|-|protein-coding	91.805	285.239	278.982	290.579	209.706	238.973	203.821	3.10701	3.03885	3.16518	2.28425	2.60305	2.22015
YMR230W	RPS10B|-|YMR230W|-|protein-coding	87.527	267.01	235.332	284.791	221.915	235.776	201.156	3.0506	2.68868	3.25375	2.53539	2.69375	2.29822
YOR076C	SKI7|-|YOR076C|-|protein-coding	91.146	186.585	175.55	191.018	172.361	168.64	159.193	2.0471	1.92603	2.09574	1.89104	1.85022	1.74657
YDL071C	658	78.972	269.154	246.719	274.372	219.761	235.776	217.142	3.40822	3.12413	3.47429	2.78277	2.98556	2.74961
YOR080W	DIA2|YOR29-31|YOR080W|-|protein-coding	89.172	187.657	213.507	201.437	180.261	184.625	177.178	2.10444	2.39433	2.25897	2.0215	2.07044	1.98692
YOR082C	586	76.668	168.355	177.448	167.865	127.116	141.466	133.216	2.1959	2.3145	2.18951	1.65801	1.84518	1.73757
YKL068W-A	YKL068W-A|-|YKL068W-A|-|protein-coding	91.146	290.601	251.464	298.683	221.915	232.579	192.497	3.1883	2.75891	3.27697	2.43472	2.55172	2.11196
YEL032W	MCM3|-|YEL032W|-|protein-coding	85.882	274.516	243.872	282.476	196.779	214.197	183.172	3.19643	2.83962	3.28912	2.29127	2.49408	2.13283
YGR055W	MUP1|-|YGR055W|-|protein-coding	97.069	300.252	275.187	295.21	229.097	238.174	214.478	3.09318	2.83496	3.04124	2.36015	2.45366	2.20954
YIL030C	SSM4|DOA10|KIS3|YIL030C|-|protein-coding	93.45	278.805	249.566	291.737	203.243	221.39	187.835	2.98347	2.67058	3.12185	2.17488	2.36907	2.01001
YOR093C	CMR2|-|YOR093C|-|protein-coding	87.198	188.73	167.01	199.122	178.107	196.613	174.513	2.16438	1.9153	2.28356	2.04256	2.25479	2.00134
YOR095C	RKI1|-|YOR095C|-|protein-coding	85.224	196.236	183.141	217.645	188.879	200.61	159.193	2.30259	2.14894	2.5538	2.21627	2.35391	1.86794
YJR055W	HIT1|-|YJR055W|-|protein-coding	91.146	290.601	279.931	299.841	208.27	219.791	187.835	3.1883	3.07124	3.28968	2.28502	2.41142	2.06081
YGL030W	RPL30|-|YGL030W|-|protein-coding	100.36	307.758	266.646	321.837	247.769	266.947	227.8	3.06654	2.6569	3.20683	2.4688	2.65989	2.26983
YOR101W	RAS1|-|YOR101W|-|protein-coding	96.411	209.104	197.375	225.749	191.034	203.807	181.174	2.16888	2.04722	2.34153	1.98145	2.11394	1.87918
YOR108W	LEU9|-|YOR108W|-|protein-coding	88.185	231.623	206.864	243.114	166.616	188.621	153.865	2.62656	2.3458	2.75686	1.88939	2.13892	1.7448
YNL285W	907	87.198	299.179	251.464	304.472	219.042	234.178	207.151	3.43103	2.88383	3.49173	2.51201	2.68559	2.37564
YDR064W	RPS13|RPS13B|RPS13C|YDR064W|-|protein-coding	85.224	337.783	278.033	356.567	260.696	283.731	243.12	3.96347	3.26238	4.18388	3.05895	3.32924	2.85272
YOR128C	ADE2|-|YOR128C|-|protein-coding	83.249	240.201	237.23	216.487	157.998	165.443	149.202	2.88533	2.84964	2.60048	1.8979	1.98733	1.79224
YOR131C	YOR131C|-|YOR131C|-|protein-coding	83.578	168.355	155.623	151.657	125.68	120.685	119.229	2.01435	1.86201	1.81456	1.50375	1.44398	1.42656
YNL045W	LAP2|-|YNL045W|-|protein-coding	89.83	224.116	222.996	241.956	196.779	216.594	195.828	2.49489	2.48242	2.69349	2.19057	2.41115	2.17998
YOR138C	RUP1|-|YOR138C|-|protein-coding	86.54	190.874	187.886	211.857	159.434	168.64	159.859	2.20562	2.17109	2.44808	1.84232	1.94869	1.84723
YDR221W	GTB1|-|YDR221W|-|protein-coding	94.766	261.648	254.31	265.11	198.215	221.39	191.831	2.76099	2.68356	2.79752	2.09163	2.33618	2.02426
YOR142W	LSC1|-|YOR142W|-|protein-coding	85.224	187.657	163.214	177.126	145.071	163.045	161.192	2.20193	1.91512	2.07836	1.70223	1.91313	1.89139
YDR037W	KRS1|GCD5|YDR037W|-|protein-coding	84.565	236.984	236.281	270.899	196.779	222.189	187.169	2.80239	2.79408	3.20344	2.32696	2.62743	2.21332
YOR147W	MDM32|-|YOR147W|-|protein-coding	83.578	210.176	195.477	228.064	173.798	183.826	171.849	2.51473	2.33886	2.72876	2.07947	2.19945	2.05615
YOR153W	PDR5|LEM1|STS1|YDR1|YOR153W|-|protein-coding	81.275	185.513	171.754	225.749	137.171	131.875	142.541	2.28253	2.11325	2.77759	1.68774	1.62258	1.75381
YCR048W	ARE1|SAT2|YCR048W|-|protein-coding	86.869	204.815	201.171	221.118	152.252	179.03	145.206	2.35775	2.3158	2.54542	1.75266	2.06092	1.67155
[truncated: 287 more rows]

## Sheet: Figure 5f
	Raw counts (RPKM)	Raw counts (RPKM)	Raw counts (RPKM)	Raw counts (RPKM)	Raw counts (RPKM)	Raw counts (RPKM)	Raw counts (RPKM)	Fold input DNA	Fold input DNA	Fold input DNA	Fold input DNA	Fold input DNA	Fold input DNA
	Input DNA	Regular	Regular	Regular	NaCl	NaCl	NaCl	Regular	Regular	Regular	NaCl	NaCl	NaCl
GeneID	Input DNA	Kap114 KO	Kap114 KO+WT	Kap114 KO+mt	NaCl-Kap114 KO	NaCl-Kap114 KO+WT	NaCl-Kap114 KO+mt	Kap114 KO	Kap114 KO+WT	Kap114 KO+mt	NaCl-Kap114 KO	NaCl-Kap114 KO+WT	NaCl-Kap114 KO+mt
chrI.trna1	73.049	319.554	288.471	342.675	214.015	237.375	201.823	4.37452	3.94901	4.69103	2.92975	3.24953	2.76284
chrI.trna2	85.882	388.183	345.407	412.136	255.669	287.727	235.793	4.51996	4.02188	4.79886	2.97698	3.35026	2.74555
chrI.trna3	68.442	322.771	284.676	341.518	218.324	238.174	197.826	4.71598	4.15938	4.98989	3.18991	3.47994	2.89042
chrI.trna4	51.003	242.346	216.354	259.322	162.307	174.235	151.866	4.7516	4.24199	5.08445	3.1823	3.41617	2.97759
chrII.trna1	77.985	331.349	300.807	347.306	224.788	243.769	211.814	4.24888	3.85724	4.4535	2.88245	3.12584	2.71609
chrII.trna10	81.604	367.808	329.275	391.298	243.46	267.746	227.134	4.50723	4.03504	4.79508	2.98343	3.28104	2.78337
chrII.trna11	78.314	375.315	342.56	404.033	253.515	268.545	229.132	4.79244	4.37419	5.15914	3.23716	3.42908	2.92581
chrII.trna12	87.527	387.11	338.764	420.24	249.206	279.735	232.462	4.42275	3.87039	4.80126	2.84719	3.19599	2.65589
chrII.trna13	53.635	278.805	254.31	303.314	186.006	207.004	173.181	5.19819	4.74149	5.65515	3.468	3.85949	3.22888
chrII.trna2	76.339	368.881	334.969	400.56	249.206	278.136	232.462	4.83214	4.38791	5.24712	3.26447	3.64343	3.04513
chrII.trna3	79.959	395.689	356.794	426.029	261.415	290.125	245.784	4.94865	4.46221	5.32809	3.26936	3.62842	3.07388
chrII.trna4	82.591	339.928	310.297	364.671	226.942	249.363	209.149	4.1158	3.75703	4.41538	2.74778	3.01925	2.53235
chrII.trna5	85.553	359.23	321.684	376.248	238.433	265.348	230.464	4.19892	3.76006	4.39784	2.78696	3.10156	2.69382
chrII.trna6	73.049	337.783	309.348	354.252	224.07	250.163	207.151	4.62406	4.2348	4.84951	3.06739	3.42459	2.83578
chrII.trna7	87.856	405.34	369.13	438.763	272.187	298.916	251.779	4.61369	4.20153	4.99412	3.0981	3.40234	2.86581
chrII.trna8	53.306	232.695	213.507	247.745	154.407	172.636	142.541	4.36527	4.00531	4.6476	2.89662	3.23858	2.67401
chrII.trna9	27.969	101.871	97.739	120.399	78.281	83.92	70.605	3.64228	3.49455	4.30473	2.79885	3.00046	2.5244
chrIII.trna10	81.604	323.843	301.756	344.991	219.761	260.553	212.48	3.96847	3.69781	4.22762	2.69302	3.19289	2.60379
chrIII.trna2	66.797	338.856	297.012	365.829	225.506	260.553	214.478	5.07292	4.44649	5.47673	3.37599	3.90067	3.21089
chrIII.trna4	90.488	389.255	355.845	416.767	260.696	294.121	242.454	4.30173	3.93251	4.60577	2.881	3.25039	2.67941
chrIII.trna5	75.352	367.808	321.684	394.771	245.615	280.534	231.796	4.8812	4.26908	5.23902	3.25957	3.72298	3.07618
chrIII.trna6	52.648	297.035	259.055	309.102	196.061	233.379	184.504	5.6419	4.92051	5.87111	3.724	4.43282	3.50448
chrIII.trna8	80.617	394.617	354.896	422.556	259.978	302.113	245.118	4.89496	4.40225	5.24152	3.22485	3.74751	3.04052
chrIII.trna9	82.92	391.4	363.436	412.136	272.905	310.106	253.777	4.72021	4.38297	4.97028	3.29118	3.73982	3.0605
chrIV.trna1	84.895	367.808	318.837	393.613	236.279	264.549	223.803	4.3325	3.75566	4.63647	2.78319	3.11619	2.63623
chrIV.trna10	48.37	242.346	218.251	255.849	160.87	183.026	151.2	5.01025	4.51211	5.28941	3.32582	3.78387	3.1259
chrIV.trna11	76.668	388.183	340.662	398.244	252.078	283.731	241.121	5.06317	4.44334	5.1944	3.28792	3.70077	3.145
chrIV.trna12	96.082	391.4	343.509	413.294	256.387	282.932	233.128	4.0736	3.57516	4.30147	2.66842	2.94469	2.42634
chrIV.trna13	86.54	371.025	345.407	395.929	247.769	271.742	233.128	4.28732	3.9913	4.5751	2.86306	3.14007	2.69388
chrIV.trna14	69.1	291.673	262.851	302.156	198.215	215.795	180.508	4.22103	3.80392	4.37274	2.86852	3.12294	2.61227
chrIV.trna15	86.211	395.689	352.998	408.663	257.824	286.928	238.457	4.58977	4.09458	4.74027	2.99062	3.32821	2.76597
chrIV.trna16	72.391	307.758	276.136	327.625	188.879	221.39	186.503	4.25133	3.81451	4.52577	2.60915	3.05825	2.57633
chrIV.trna17	85.882	397.834	348.253	415.609	254.951	288.526	241.121	4.63233	4.05502	4.8393	2.96862	3.35956	2.80758
chrIV.trna18	63.506	275.588	253.361	297.525	175.234	191.019	169.851	4.33956	3.98956	4.68499	2.75933	3.00789	2.67457
chrIV.trna19	81.604	388.183	334.02	392.456	249.206	279.735	240.455	4.75691	4.09318	4.80927	3.05385	3.42796	2.94661
chrIV.trna2	70.416	299.179	266.646	313.733	195.343	218.193	182.506	4.24874	3.78672	4.45542	2.77413	3.09863	2.59183
chrIV.trna20	82.262	391.4	348.253	414.452	263.569	286.129	237.791	4.75797	4.23346	5.0382	3.20402	3.47826	2.89065
chrIV.trna21	84.236	403.195	362.487	415.609	265.005	290.125	243.12	4.78649	4.30323	4.93386	3.14598	3.44419	2.88618
chrIV.trna22	81.275	359.23	329.275	377.406	246.333	273.341	222.471	4.41993	4.05137	4.64357	3.03086	3.36316	2.73726
chrIV.trna23	91.475	388.183	352.049	419.083	252.078	282.132	240.455	4.2436	3.84858	4.58139	2.7557	3.08425	2.62864
chrIV.trna24	57.583	264.865	233.434	281.318	178.107	199.81	159.193	4.59971	4.05387	4.88543	3.09305	3.46995	2.76458
chrIV.trna25	59.558	283.095	254.31	304.472	194.625	209.401	180.508	4.75327	4.26996	5.11219	3.26782	3.51592	3.03079
chrIV.trna26	74.694	354.94	315.041	375.09	229.097	256.557	222.471	4.75192	4.21776	5.02169	3.06714	3.43477	2.97843
chrIV.trna27	85.882	401.051	350.151	422.556	265.724	293.322	251.113	4.66979	4.07712	4.92019	3.09406	3.41541	2.92393
chrIV.trna28	85.553	368.881	332.122	398.244	239.869	272.541	231.13	4.31172	3.88206	4.65494	2.80375	3.18564	2.7016
chrIV.trna3	87.527	368.881	327.377	402.875	252.078	269.344	225.135	4.21448	3.7403	4.60287	2.88	3.07727	2.57218
chrIV.trna4	86.211	356.013	333.071	380.879	239.869	264.549	219.807	4.12955	3.86344	4.41799	2.78235	3.06862	2.54964
chrIV.trna5	80.288	342.073	309.348	354.252	212.579	248.564	209.149	4.26057	3.85298	4.41227	2.64771	3.0959	2.60498
chrIV.trna6	88.514	371.025	327.377	385.51	246.333	278.935	225.135	4.19171	3.69859	4.35536	2.78298	3.15131	2.5435
chrIV.trna7	54.622	250.925	225.843	277.845	169.489	191.019	157.861	4.59384	4.13465	5.08669	3.10294	3.49711	2.89006
chrIV.trna8	39.815	153.343	133.798	165.549	105.571	115.89	95.916	3.85139	3.36049	4.15796	2.65154	2.91071	2.40904
chrIV.trna9	50.344	257.359	228.69	269.741	158.716	181.428	157.195	5.11201	4.54255	5.35796	3.15263	3.60377	3.12242
chrIX.trna1	81.275	346.362	316.939	368.144	233.406	250.962	215.144	4.26161	3.89959	4.52961	2.87181	3.08781	2.64711
chrIX.trna10	79.959	356.013	325.479	388.983	241.306	266.147	225.801	4.45244	4.07057	4.86478	3.01787	3.32854	2.82396
chrIX.trna2	86.869	383.893	340.662	395.929	255.669	276.538	235.793	4.41922	3.92156	4.55777	2.94316	3.18339	2.71435
chrIX.trna3	57.913	248.78	220.149	272.056	160.152	185.424	160.526	4.29575	3.80137	4.69767	2.76539	3.20177	2.77185
chrIX.trna4	70.745	336.711	312.194	351.937	216.888	240.572	202.489	4.7595	4.41295	4.97473	3.06577	3.40055	2.86224
chrIX.trna5	83.249	368.881	336.866	397.086	249.924	268.545	229.132	4.43106	4.04649	4.76986	3.00213	3.2258	2.75237
chrIX.trna6	84.236	378.532	333.071	399.402	248.487	278.136	234.461	4.49371	3.95402	4.74146	2.94989	3.30187	2.78338
chrIX.trna7	77.655	368.881	327.377	398.244	251.36	274.939	232.462	4.75025	4.21579	5.12838	3.23688	3.54052	2.99352
chrIX.trna8	71.733	310.975	279.931	334.571	204.679	225.386	199.158	4.33517	3.9024	4.66412	2.85335	3.14201	2.77638
chrIX.trna9	77.655	346.362	307.45	364.671	226.224	252.56	210.482	4.46027	3.95918	4.69604	2.91319	3.25233	2.71048
chrV.trna1	62.848	318.481	274.238	320.679	205.397	232.579	195.828	5.06748	4.36351	5.10245	3.26815	3.70066	3.1159
chrV.trna10	75.352	372.098	330.224	399.402	244.178	274.14	233.128	4.93813	4.38242	5.30048	3.2405	3.63813	3.09385
chrV.trna11	59.229	291.673	255.259	309.102	195.343	219.791	183.172	4.9245	4.3097	5.21876	3.2981	3.71087	3.09261
chrV.trna12	81.604	352.796	314.092	366.987	236.279	262.151	221.139	4.32327	3.84898	4.49717	2.89543	3.21248	2.7099
chrV.trna13	79.63	343.145	301.756	355.41	223.351	254.159	214.478	4.30924	3.78948	4.46327	2.80486	3.19175	2.69343
chrV.trna14	84.236	375.315	335.917	393.613	247.769	267.746	232.462	4.45552	3.98781	4.67274	2.94137	3.17852	2.75965
chrV.trna15	60.545	262.72	227.741	287.106	182.416	202.208	167.186	4.33925	3.76152	4.74203	3.0129	3.3398	2.76135
chrV.trna16	86.211	376.387	328.326	382.037	237.715	270.144	231.796	4.36588	3.8084	4.43142	2.75736	3.13352	2.68871
chrV.trna17	74.036	323.843	292.267	348.464	216.888	246.966	209.816	4.37413	3.94763	4.70668	2.92949	3.33576	2.83397
chrV.trna18	80.288	366.736	334.02	386.667	238.433	264.549	223.803	4.56776	4.16027	4.816	2.96972	3.295	2.7875
chrV.trna19	90.488	377.459	346.356	410.979	259.978	286.928	240.455	4.17137	3.82765	4.54181	2.87307	3.1709	2.65731
chrV.trna2	87.527	389.255	351.1	405.19	259.978	291.723	239.123	4.44726	4.01133	4.62931	2.97026	3.33295	2.73199
chrV.trna20	85.224	364.591	323.581	387.825	241.306	258.954	232.462	4.27803	3.79683	4.55065	2.83143	3.03851	2.72766
chrV.trna3	88.843	376.387	330.224	404.033	244.897	266.947	235.127	4.23654	3.71694	4.54772	2.75651	3.0047	2.64655
chrV.trna4	83.907	329.205	305.552	358.883	232.688	263.75	215.81	3.92345	3.64156	4.27715	2.77317	3.14336	2.57201
chrV.trna5	93.45	388.183	336.866	394.771	239.869	274.14	229.132	4.15391	3.60477	4.22441	2.56682	2.93355	2.45192
chrV.trna6	60.874	297.035	275.187	324.152	201.088	222.189	183.838	4.87951	4.5206	5.32497	3.30335	3.64998	3.01998
chrV.trna7	82.591	373.17	329.275	393.613	252.078	270.943	227.134	4.51829	3.98681	4.76581	3.05212	3.28054	2.75011
chrV.trna8	78.972	342.073	313.143	370.46	229.815	254.958	217.809	4.33157	3.96524	4.69103	2.91008	3.22846	2.75805
chrV.trna9	81.933	360.302	312.194	378.564	226.224	252.56	217.142	4.39752	3.81036	4.62041	2.76109	3.08252	2.65024
chrVI.trna1	74.036	328.132	308.399	360.041	224.788	249.363	211.148	4.43206	4.16553	4.86305	3.0362	3.36813	2.85196
chrVI.trna10	70.416	335.639	293.216	347.306	219.042	250.962	205.819	4.76652	4.16405	4.9322	3.11069	3.56399	2.9229
chrVI.trna2	80.946	358.157	307.45	376.248	228.379	249.363	214.478	4.42464	3.79821	4.64814	2.82137	3.08061	2.64964
chrVI.trna3	62.848	294.89	261.902	321.837	198.215	221.39	181.174	4.69211	4.16723	5.12088	3.15388	3.52263	2.88273
chrVI.trna4	73.378	364.591	329.275	384.352	242.742	274.939	233.128	4.96867	4.48738	5.23797	3.3081	3.74689	3.17708
chrVI.trna5	57.254	274.516	257.157	303.314	183.134	203.007	173.847	4.7947	4.49151	5.29769	3.19862	3.54573	3.03642
chrVI.trna6	83.907	382.821	340.662	409.821	259.26	281.333	233.128	4.56244	4.05999	4.88423	3.08985	3.35291	2.77841
chrVI.trna7	76.01	318.481	295.114	340.36	216.888	238.174	201.156	4.18999	3.88257	4.47783	2.85341	3.13346	2.64644
chrVI.trna8	76.01	371.025	319.786	392.456	246.333	274.14	226.468	4.88127	4.20716	5.16322	3.2408	3.60663	2.97945
chrVI.trna9	77.326	334.566	289.42	353.094	219.761	246.966	207.151	4.32669	3.74285	4.5663	2.84201	3.19383	2.67893
chrVII.trna1	68.113	315.264	286.574	333.414	206.115	235.776	194.496	4.62854	4.20733	4.89501	3.02607	3.46154	2.85549
chrVII.trna10	84.565	387.11	350.151	416.767	257.106	281.333	242.454	4.57766	4.14061	4.92836	3.04034	3.32683	2.86707
chrVII.trna11	89.172	426.786	379.568	452.655	282.96	315.7	264.434	4.7861	4.25658	5.0762	3.17319	3.54035	2.96544
chrVII.trna12	76.01	366.736	325.479	386.667	246.333	270.144	223.137	4.82484	4.28205	5.08705	3.2408	3.55406	2.93563
chrVII.trna13	59.558	270.227	239.128	288.264	175.952	190.22	161.858	4.53721	4.01504	4.84006	2.9543	3.19386	2.71765
chrVII.trna14	85.224	363.519	330.224	386.667	254.233	274.939	237.125	4.26545	3.87478	4.53707	2.98312	3.22607	2.78237
chrVII.trna15	76.01	361.374	330.224	385.51	241.306	267.746	230.464	4.7543	4.34448	5.07183	3.17466	3.52251	3.03202
chrVII.trna16	86.869	374.242	345.407	391.298	250.642	283.731	238.457	4.30812	3.97618	4.50446	2.88529	3.26619	2.74502
chrVII.trna17	80.617	358.157	315.041	366.987	231.969	259.754	217.142	4.4427	3.90787	4.55223	2.87742	3.22207	2.6935
chrVII.trna18	83.907	366.736	326.428	388.983	247.051	273.341	228.466	4.37074	3.89035	4.63588	2.94434	3.25767	2.72285
chrVII.trna19	70.416	321.698	286.574	338.044	205.397	235.776	189.833	4.56854	4.06973	4.80067	2.91691	3.34833	2.69588
chrVII.trna2	72.062	352.796	311.246	376.248	230.533	250.163	215.81	4.89573	4.31914	5.22117	3.19909	3.4715	2.99478
chrVII.trna20	90.488	337.783	312.194	372.775	221.915	256.557	215.144	3.7329	3.45011	4.11961	2.45242	2.83526	2.3776
chrVII.trna21	87.856	362.447	335.917	402.875	254.233	274.939	235.127	4.12547	3.8235	4.58563	2.89375	3.12943	2.67628
chrVII.trna22	83.249	350.651	320.735	380.879	223.351	256.557	217.809	4.21207	3.85272	4.57518	2.68293	3.0818	2.61636
chrVII.trna23	66.797	301.324	274.238	317.206	192.47	222.988	187.169	4.51104	4.10554	4.74881	2.88142	3.33829	2.80206
chrVII.trna24	62.519	273.444	258.106	294.052	196.061	204.606	173.181	4.37377	4.12844	4.7034	3.13602	3.2727	2.77005
chrVII.trna25	75.023	338.856	296.063	363.514	225.506	255.757	215.144	4.51669	3.9463	4.84537	3.00582	3.40905	2.86771
chrVII.trna26	56.267	274.516	246.719	290.579	183.134	200.61	168.519	4.87881	4.38479	5.16429	3.25473	3.56532	2.99499
chrVII.trna27	74.036	341	302.705	358.883	221.197	248.564	207.151	4.60587	4.08862	4.84741	2.9877	3.35734	2.79798
chrVII.trna28	82.262	333.494	294.165	348.464	214.733	240.572	199.158	4.05405	3.57595	4.23603	2.61035	2.92446	2.42102
chrVII.trna29	76.01	374.242	335.917	397.086	254.951	282.932	237.125	4.92359	4.41938	5.22413	3.35418	3.7223	3.11966
chrVII.trna3	65.81	300.252	267.595	324.152	205.397	222.189	184.504	4.56241	4.06618	4.92557	3.12106	3.37622	2.80359
chrVII.trna30	77.326	333.494	305.552	369.302	220.479	250.163	214.478	4.31283	3.95148	4.77591	2.85129	3.23517	2.77369
chrVII.trna31	80.288	375.315	330.224	391.298	244.897	280.534	238.457	4.67461	4.11299	4.87368	3.05023	3.4941	2.97002
chrVII.trna32	55.938	287.384	263.8	312.575	195.343	218.992	181.84	5.13755	4.71594	5.58788	3.49213	3.91491	3.25074
chrVII.trna33	67.784	283.095	252.413	294.052	192.47	219.791	182.506	4.17643	3.72378	4.33807	2.83946	3.24252	2.69246
chrVII.trna34	76.997	325.988	285.625	336.887	220.479	238.973	205.819	4.23378	3.70956	4.37533	2.86348	3.10367	2.67308
chrVII.trna35	91.805	381.749	340.662	398.244	241.306	263.75	222.471	4.15826	3.71071	4.33793	2.62846	2.87294	2.4233
chrVII.trna36	79.63	362.447	320.735	378.564	242.024	268.545	222.471	4.55164	4.02782	4.75404	3.03936	3.37241	2.79381
chrVII.trna4	64.823	324.915	282.778	336.887	213.297	235.776	201.156	5.01234	4.36231	5.19703	3.29045	3.63723	3.10316
chrVII.trna5	80.617	352.796	316.939	379.721	239.869	261.352	224.469	4.3762	3.93142	4.71019	2.97541	3.2419	2.78439
chrVII.trna6	64.494	293.818	267.595	318.364	210.424	234.178	192.497	4.55574	4.14915	4.93634	3.26269	3.631	2.98473
chrVII.trna7	55.609	247.708	218.251	270.899	157.28	177.432	149.202	4.45446	3.92474	4.8715	2.82832	3.19071	2.68305
chrVII.trna8	77.985	360.302	318.837	366.987	239.151	270.144	221.139	4.62014	4.08844	4.70587	3.06663	3.46405	2.83566
chrVII.trna9	80.946	366.736	330.224	398.244	242.024	270.943	229.798	4.53063	4.07956	4.91987	2.98994	3.34721	2.8389
chrVIII.trna1	78.972	344.217	312.194	370.46	227.66	255.757	217.809	4.35872	3.95322	4.69103	2.88279	3.23858	2.75805
chrVIII.trna10	85.224	395.689	353.947	426.029	268.596	293.322	249.114	4.64293	4.15314	4.99893	3.15165	3.44178	2.92305
chrVIII.trna11	56.925	265.937	232.485	287.106	176.67	196.613	167.186	4.67171	4.08406	5.04358	3.10356	3.4539	2.93695
chrVIII.trna2	81.275	352.796	321.684	391.298	239.151	268.545	217.809	4.34077	3.95797	4.81449	2.94249	3.30415	2.6799
chrVIII.trna3	89.172	387.11	350.151	417.925	250.642	286.928	239.789	4.34116	3.92669	4.68673	2.81077	3.21769	2.68906
chrVIII.trna4	89.501	368.881	331.173	391.298	244.178	271.742	228.466	4.12153	3.70022	4.372	2.72822	3.03619	2.55266
chrVIII.trna5	74.365	331.349	300.807	355.41	221.915	242.969	205.819	4.45571	4.04501	4.77926	2.98413	3.26725	2.76769
chrVIII.trna6	78.314	310.975	278.033	335.729	201.088	223.788	179.842	3.97087	3.55023	4.28696	2.56771	2.85757	2.29642
chrVIII.trna7	72.391	304.541	279.931	321.837	196.061	218.992	189.167	4.20689	3.86693	4.44582	2.70836	3.02513	2.61313
chrVIII.trna8	60.874	282.022	250.515	298.683	181.697	203.007	177.844	4.63288	4.1153	4.90658	2.9848	3.33487	2.92151
chrVIII.trna9	78.643	349.579	324.53	388.983	233.406	263.75	213.812	4.44514	4.12662	4.94619	2.96792	3.35376	2.71877
chrX.trna1	79.301	357.085	315.99	383.194	237.715	266.147	225.801	4.50291	3.98469	4.83215	2.99763	3.35616	2.84739
chrX.trna10	86.211	402.123	366.283	426.029	254.951	290.125	247.116	4.6644	4.24868	4.9417	2.95729	3.36529	2.86641
chrX.trna11	70.745	334.566	292.267	347.306	208.27	233.379	201.823	4.72918	4.13127	4.90927	2.94395	3.29888	2.85282
chrX.trna12	77.985	306.686	280.88	325.31	200.37	224.587	195.828	3.93263	3.60172	4.17144	2.56934	2.87987	2.5111
chrX.trna13	82.591	354.94	320.735	379.721	238.433	258.954	219.807	4.29756	3.88341	4.59761	2.88691	3.13538	2.66139
chrX.trna14	74.694	327.06	287.523	354.252	221.197	238.973	203.821	4.37866	3.84935	4.74271	2.96138	3.19936	2.72875
chrX.trna15	87.856	371.025	342.56	405.19	247.769	275.738	233.794	4.2231	3.89911	4.61198	2.82017	3.13852	2.6611
chrX.trna16	75.681	363.519	323.581	391.298	239.151	271.742	223.137	4.80331	4.27559	5.17036	3.15999	3.59062	2.94839
chrX.trna17	71.733	301.324	272.34	326.468	204.679	225.386	192.497	4.20063	3.79658	4.55115	2.85335	3.14201	2.68352
chrX.trna18	82.262	362.447	327.377	378.564	235.56	263.75	225.135	4.40601	3.97969	4.60193	2.86353	3.20622	2.7368
chrX.trna19	86.54	396.761	349.202	421.398	270.033	296.519	246.45	4.58471	4.03515	4.8694	3.12033	3.42638	2.84782
chrX.trna2	90.817	374.242	334.02	399.402	247.051	274.14	237.791	4.12084	3.67795	4.39788	2.72032	3.0186	2.61835
chrX.trna20	54.622	240.201	216.354	251.218	158.716	171.837	145.872	4.39751	3.96093	4.59921	2.90572	3.14593	2.67057
chrX.trna21	29.285	120.101	102.483	135.449	75.408	88.716	74.601	4.10111	3.4995	4.6252	2.57497	3.0294	2.54741
chrX.trna22	86.869	350.651	326.428	366.987	229.815	250.163	217.809	4.03655	3.7577	4.2246	2.64554	2.87977	2.50733
chrX.trna23	78.643	364.591	319.786	395.929	239.151	274.939	227.134	4.63603	4.0663	5.03451	3.04097	3.49604	2.88817
chrX.trna24	64.494	376.387	343.509	386.667	240.588	265.348	228.466	5.836	5.32622	5.99539	3.73039	4.11431	3.54244
chrX.trna3	80.288	347.434	310.297	369.302	227.66	247.765	209.816	4.32735	3.8648	4.59972	2.83554	3.08595	2.61329
chrX.trna4	52.977	250.925	224.894	257.006	158.716	179.03	153.199	4.73649	4.24513	4.85128	2.99594	3.37939	2.8918
chrX.trna5	40.144	150.126	135.695	152.815	97.671	107.098	89.921	3.73969	3.38021	3.80667	2.43302	2.66785	2.23996
chrX.trna6	78.643	351.723	325.479	365.829	231.251	250.163	217.809	4.4724	4.13869	4.65177	2.94052	3.181	2.76959
chrX.trna7	83.249	344.217	309.348	371.617	234.124	258.155	225.135	4.13479	3.71594	4.46392	2.81233	3.101	2.70436
chrX.trna8	85.224	358.157	329.275	384.352	239.869	262.951	227.134	4.20254	3.86364	4.5099	2.81457	3.08541	2.66514
chrX.trna9	78.643	353.868	336.866	380.879	237.715	263.75	224.469	4.49968	4.28348	4.84314	3.02271	3.35376	2.85428
chrXI.trna1	78.643	345.29	305.552	366.987	219.042	250.163	206.485	4.3906	3.8853	4.66649	2.78527	3.181	2.6256
chrXI.trna10	65.481	310.975	278.033	327.625	204.679	229.382	193.83	4.74909	4.24601	5.00336	3.12578	3.50303	2.9601
chrXI.trna11	80.946	376.387	336.866	400.56	254.233	278.935	229.132	4.64985	4.16161	4.94848	3.14077	3.44594	2.83068
chrXI.trna12	84.565	338.856	309.348	368.144	225.506	259.754	217.809	4.00705	3.65811	4.35338	2.66666	3.07165	2.57564
chrXI.trna13	80.288	357.085	324.53	384.352	239.151	266.947	230.464	4.44755	4.04207	4.78717	2.97866	3.32487	2.87047
chrXI.trna14	84.895	350.651	321.684	385.51	233.406	254.958	222.471	4.13041	3.7892	4.54102	2.74935	3.00322	2.62054
chrXI.trna15	83.907	351.723	324.53	370.46	233.406	264.549	216.476	4.19182	3.86773	4.41513	2.78172	3.15288	2.57995
chrXI.trna16	87.198	399.978	353.947	422.556	267.16	290.125	249.114	4.58701	4.05912	4.84594	3.06383	3.3272	2.85688
chrXI.trna2	78.314	334.566	311.246	357.725	231.251	246.166	211.148	4.27211	3.97433	4.56783	2.95287	3.14332	2.69617
chrXI.trna3	57.583	257.359	236.281	295.21	180.979	202.208	167.186	4.46936	4.10331	5.12669	3.14292	3.51159	2.90339
chrXI.trna4	83.578	377.459	335.917	398.244	250.642	284.53	235.127	4.51625	4.0192	4.76494	2.9989	3.40436	2.81326
chrXI.trna5	66.139	307.758	287.523	332.256	202.524	234.178	191.831	4.6532	4.34725	5.0236	3.0621	3.54069	2.90042
chrXI.trna6	83.578	351.723	316.939	378.564	234.124	262.951	214.478	4.20832	3.79213	4.52947	2.80126	3.14617	2.5662
chrXI.trna7	68.771	259.503	238.179	284.791	184.57	191.019	159.193	3.77344	3.46336	4.14115	2.68383	2.77761	2.31483
chrXI.trna8	81.604	371.025	327.377	390.14	232.688	266.147	213.146	4.54665	4.01178	4.78089	2.85143	3.26145	2.61196
chrXI.trna9	70.416	351.723	324.53	385.51	236.997	261.352	225.801	4.99493	4.60875	5.47475	3.36567	3.71154	3.20667
chrXII.trna1	72.391	331.349	305.552	361.198	218.324	245.367	211.148	4.57721	4.22086	4.98954	3.0159	3.38947	2.91677
chrXII.trna10	88.514	372.098	323.581	388.983	247.769	271.742	230.464	4.20383	3.6557	4.39459	2.79921	3.07005	2.6037
chrXII.trna11	62.848	279.878	256.208	305.629	191.752	207.004	184.504	4.45325	4.07663	4.86299	3.05104	3.29372	2.93572
chrXII.trna12	79.959	341	303.654	366.987	222.633	250.163	213.146	4.26469	3.79762	4.58969	2.78434	3.12864	2.66569
chrXII.trna13	70.745	299.179	260.953	324.152	193.188	215.795	179.842	4.22898	3.68864	4.58198	2.73077	3.05032	2.54212
chrXII.trna14	74.365	320.626	289.42	336.887	208.988	239.773	201.823	4.31152	3.89188	4.53018	2.8103	3.22427	2.71395
chrXII.trna15	85.882	327.06	307.45	360.041	222.633	242.969	203.155	3.80825	3.57991	4.19228	2.59231	2.8291	2.36551
chrXII.trna16	80.617	358.157	322.633	390.14	243.46	271.742	226.468	4.4427	4.00205	4.83943	3.01996	3.37078	2.80918
chrXII.trna17	56.267	260.576	237.23	274.372	175.234	195.015	163.856	4.63106	4.21615	4.87625	3.11433	3.46589	2.91212
chrXII.trna18	72.391	315.264	285.625	331.098	213.297	238.174	197.16	4.35502	3.94559	4.57375	2.94646	3.29011	2.72354
chrXII.trna19	88.185	378.532	334.02	400.56	251.36	274.939	236.459	4.29248	3.78772	4.54227	2.85037	3.11775	2.6814
chrXII.trna2	74.365	316.337	284.676	351.937	208.27	229.382	199.824	4.25384	3.82809	4.73256	2.80065	3.08454	2.68707
chrXII.trna20	86.54	375.315	340.662	391.298	251.36	275.738	234.461	4.3369	3.93647	4.52159	2.90455	3.18625	2.70928
chrXII.trna21	79.301	339.928	317.888	373.933	226.942	246.166	208.483	4.28655	4.00863	4.71536	2.86178	3.1042	2.62901
chrXII.trna3	89.83	359.23	326.428	384.352	236.279	272.541	227.8	3.999	3.63384	4.27866	2.63029	3.03396	2.5359
chrXII.trna4	89.172	408.557	357.743	429.502	263.569	303.712	251.113	4.58167	4.01183	4.81656	2.95574	3.40591	2.81605
chrXII.trna5	69.758	312.047	280.88	338.044	207.552	224.587	193.164	4.47328	4.02649	4.84595	2.97531	3.21952	2.76906
chrXII.trna6	67.784	299.179	265.697	324.152	196.061	220.591	185.837	4.41371	3.91976	4.78213	2.89244	3.25432	2.74161
chrXII.trna7	56.925	263.793	240.077	276.687	183.852	199.81	167.186	4.63404	4.21743	4.86055	3.22972	3.51006	2.93695
chrXII.trna8	79.959	339.928	304.603	361.198	225.506	250.163	217.142	4.25128	3.80949	4.51729	2.82027	3.12864	2.71567
chrXII.trna9	85.882	406.412	356.794	430.659	267.16	299.716	250.446	4.73221	4.15447	5.01454	3.11078	3.48986	2.91616
chrXIII.trna1	77.326	322.771	292.267	346.148	224.07	244.568	207.151	4.17416	3.77967	4.47648	2.89773	3.16282	2.67893
chrXIII.trna10	80.946	336.711	302.705	353.094	215.452	248.564	209.149	4.1597	3.73959	4.36209	2.66168	3.07074	2.58381
chrXIII.trna11	76.01	357.085	324.53	401.717	252.796	273.341	235.127	4.69787	4.26957	5.28505	3.32583	3.59612	3.09337
chrXIII.trna12	80.288	353.868	321.684	384.352	228.379	257.356	215.144	4.40748	4.00663	4.78717	2.8445	3.20541	2.67965
chrXIII.trna13	82.262	347.434	312.194	362.356	218.324	254.159	213.146	4.22351	3.79512	4.4049	2.65401	3.08963	2.59106
chrXIII.trna14	77.985	367.808	311.246	383.194	242.024	258.155	227.134	4.71639	3.9911	4.91369	3.10347	3.31032	2.91253
chrXIII.trna15	66.139	316.337	280.88	340.36	211.143	234.977	197.826	4.78291	4.24681	5.14613	3.19241	3.55278	2.99106
chrXIII.trna16	87.198	361.374	326.428	384.352	228.379	254.159	217.142	4.14429	3.74353	4.40781	2.61909	2.91473	2.49022
chrXIII.trna17	87.527	371.025	332.122	399.402	249.206	286.928	239.123	4.23898	3.79451	4.56319	2.84719	3.27817	2.73199
chrXIII.trna18	82.262	347.434	313.143	373.933	228.379	258.954	215.81	4.22351	3.80665	4.54563	2.77624	3.14792	2.62345
chrXIII.trna19	78.314	343.145	302.705	365.829	233.406	260.553	217.142	4.38166	3.86527	4.67131	2.98039	3.32703	2.77271
chrXIII.trna2	85.224	384.966	353.947	410.979	256.387	275.738	239.123	4.51711	4.15314	4.82234	3.00839	3.23545	2.80582
chrXIII.trna20	83.249	372.098	323.581	387.825	243.46	272.541	229.132	4.4697	3.88691	4.65861	2.92448	3.27381	2.75237
chrXIII.trna21	80.288	374.242	335.917	400.56	250.642	278.136	238.457	4.66124	4.1839	4.98904	3.12179	3.46423	2.97002
chrXIII.trna3	82.92	368.881	334.02	405.19	249.206	273.341	236.459	4.44864	4.02822	4.88652	3.00538	3.29644	2.85165
chrXIII.trna4	82.262	366.736	327.377	390.14	240.588	262.151	229.132	4.45815	3.97969	4.74265	2.92466	3.18678	2.78539
chrXIII.trna5	79.301	365.664	324.53	385.51	240.588	270.144	227.134	4.61109	4.09238	4.86135	3.03386	3.40656	2.8642
chrXIII.trna6	54.293	249.852	221.098	266.268	164.461	170.238	156.529	4.60192	4.07231	4.90428	3.02914	3.13554	2.88304
chrXIII.trna7	71.074	317.409	289.42	356.567	221.197	243.769	205.153	4.46589	4.07209	5.01684	3.11221	3.42979	2.88647
chrXIII.trna8	90.488	418.208	372.925	442.236	275.06	306.909	257.107	4.6217	4.12126	4.88723	3.03974	3.39171	2.84134
chrXIII.trna9	80.946	372.098	327.377	400.56	237.715	264.549	224.469	4.59687	4.04439	4.94848	2.93671	3.26822	2.77307
chrXIV.trna1	67.455	298.107	274.238	326.468	197.497	212.598	183.172	4.41935	4.0655	4.83979	2.92783	3.1517	2.71547
chrXIV.trna10	89.501	380.676	351.1	419.083	265.724	294.121	250.446	4.25332	3.92286	4.68244	2.96895	3.28623	2.79825
chrXIV.trna11	63.177	322.771	290.369	344.991	216.888	248.564	201.156	5.109	4.59612	5.46071	3.43302	3.93441	3.18401
chrXIV.trna12	87.856	363.519	323.581	378.564	234.124	265.348	212.48	4.13767	3.68308	4.30891	2.66486	3.02026	2.4185
chrXIV.trna13	47.054	211.249	194.528	216.487	153.689	168.64	147.87	4.4895	4.13414	4.60082	3.26623	3.58397	3.14256
chrXIV.trna14	86.54	368.881	324.53	386.667	253.515	271.742	233.794	4.26255	3.75006	4.46807	2.92945	3.14007	2.70157
chrXIV.trna2	86.211	373.17	334.969	409.821	243.46	286.129	229.132	4.32857	3.88546	4.7537	2.824	3.31894	2.6578
chrXIV.trna3	71.733	350.651	317.888	366.987	243.46	265.348	227.134	4.88828	4.43154	5.11601	3.39397	3.69911	3.16638
chrXIV.trna4	60.545	282.022	257.157	298.683	188.879	208.602	178.51	4.65806	4.24737	4.93324	3.11965	3.4454	2.94839
chrXIV.trna5	45.738	210.176	187.886	232.695	143.634	160.648	135.214	4.59522	4.10788	5.08756	3.14036	3.51235	2.95627
chrXIV.trna6	76.01	318.481	280.88	335.729	216.17	239.773	205.153	4.18999	3.6953	4.41691	2.84397	3.15449	2.69903
chrXIV.trna7	65.81	308.83	279.931	338.044	221.197	233.379	199.158	4.69275	4.25362	5.13667	3.36115	3.54625	3.02626
chrXIV.trna8	77.655	335.639	297.012	350.779	216.17	241.371	207.817	4.32218	3.82476	4.51715	2.78372	3.10825	2.67616
chrXIV.trna9	61.532	286.311	252.413	310.26	190.316	209.401	179.842	4.65304	4.10214	5.04225	3.09296	3.40312	2.92274
chrXV.trna1	89.501	337.783	312.194	355.41	233.406	253.36	213.146	3.77407	3.48816	3.97102	2.60786	2.83081	2.38149
chrXV.trna10	79.301	352.796	315.041	363.514	233.406	253.36	218.475	4.44882	3.97272	4.58398	2.94329	3.19492	2.75501
chrXV.trna11	77.326	335.639	307.45	357.725	231.969	248.564	218.475	4.34057	3.97602	4.62619	2.99988	3.21449	2.82538
chrXV.trna12	78.314	387.11	336.866	397.086	250.642	272.541	239.789	4.94305	4.30148	5.07043	3.20048	3.48011	3.06189
chrXV.trna13	87.198	383.893	337.815	416.767	259.26	284.53	241.121	4.40254	3.87411	4.77955	2.97323	3.26303	2.76521
chrXV.trna14	60.874	275.588	249.566	297.525	188.161	202.208	169.185	4.52719	4.09971	4.88755	3.09099	3.32175	2.77927
chrXV.trna15	87.198	347.434	309.348	376.248	240.588	263.75	222.471	3.98443	3.54765	4.31487	2.7591	3.02473	2.55133
chrXV.trna16	93.121	395.689	345.407	406.348	249.206	274.14	236.459	4.24919	3.70923	4.36366	2.67615	2.94391	2.53927
chrXV.trna17	83.578	357.085	319.786	393.613	236.997	268.545	225.801	4.27248	3.8262	4.70953	2.83564	3.21311	2.70168
chrXV.trna18	86.211	383.893	342.56	393.613	243.46	278.136	237.791	4.45295	3.97351	4.56569	2.824	3.22622	2.75824
chrXV.trna19	86.869	368.881	339.713	402.875	247.769	267.746	230.464	4.24641	3.91064	4.63773	2.85221	3.08218	2.65301
chrXV.trna2	79.63	353.868	316.939	378.564	239.151	262.151	219.141	4.4439	3.98015	4.75404	3.00328	3.29211	2.75199
chrXV.trna20	83.907	378.532	342.56	397.086	253.515	281.333	235.793	4.51133	4.08262	4.73245	3.02138	3.35291	2.81017
chrXV.trna3	73.707	344.217	303.654	373.933	229.097	259.754	217.142	4.67007	4.11974	5.07324	3.10821	3.52414	2.94602
chrXV.trna4	85.553	362.447	330.224	379.721	239.869	269.344	221.805	4.23652	3.85988	4.43843	2.80375	3.14827	2.5926
chrXV.trna5	76.997	329.205	293.216	342.675	215.452	246.166	202.489	4.27556	3.80815	4.4505	2.79819	3.19709	2.62983
chrXV.trna6	89.172	387.11	350.151	424.871	258.542	286.928	244.452	4.34116	3.92669	4.76462	2.89936	3.21769	2.74135
chrXV.trna7	71.733	292.745	264.748	320.679	193.906	214.197	185.837	4.08104	3.69074	4.47045	2.70316	2.98603	2.59068
chrXV.trna8	89.83	409.629	359.64	429.502	279.369	298.916	251.113	4.56005	4.00356	4.78128	3.10997	3.32757	2.79542
chrXV.trna9	77.985	350.651	313.143	380.879	231.969	255.757	217.142	4.49639	4.01543	4.884	2.97453	3.27957	2.78441
chrXVI.trna1	86.211	394.617	359.64	431.817	262.851	296.519	244.452	4.57734	4.17163	5.00884	3.04893	3.43946	2.83551
chrXVI.trna10	84.895	359.23	327.377	388.983	236.279	267.746	227.134	4.23146	3.85626	4.58193	2.78319	3.15385	2.67547
chrXVI.trna11	45.08	196.236	174.601	216.487	136.453	148.659	124.557	4.35306	3.87314	4.80228	3.02691	3.29767	2.76302
chrXVI.trna12	74.694	337.783	291.318	349.621	219.761	243.769	209.816	4.52222	3.90015	4.68071	2.94215	3.26357	2.80901
chrXVI.trna13	79.959	334.566	301.756	354.252	217.606	245.367	202.489	4.18422	3.77388	4.43042	2.72147	3.06866	2.53241
chrXVI.trna14	89.501	354.94	325.479	387.825	234.124	260.553	226.468	3.96577	3.6366	4.33319	2.61588	2.91117	2.53034
chrXVI.trna15	77.985	375.315	339.713	393.613	247.051	268.545	233.128	4.81266	4.35613	5.04729	3.16793	3.44355	2.9894
chrXVI.trna16	76.997	337.783	307.45	360.041	227.66	244.568	206.485	4.38696	3.99301	4.67604	2.95674	3.17633	2.68173
chrXVI.trna17	65.81	309.903	276.136	331.098	206.833	234.977	199.824	4.70906	4.19596	5.03112	3.14288	3.57054	3.03638
chrXVI.trna2	82.262	354.94	315.041	379.721	231.251	260.553	222.471	4.31475	3.82973	4.616	2.81115	3.16736	2.70442
chrXVI.trna3	78.972	361.374	312.194	379.721	221.197	258.155	218.475	4.57598	3.95322	4.8083	2.80095	3.26894	2.76649
chrXVI.trna4	83.907	380.676	340.662	401.717	253.515	290.924	235.127	4.53688	4.05999	4.78765	3.02138	3.46722	2.80223
chrXVI.trna5	81.933	356.013	315.99	371.617	232.688	263.75	222.471	4.34517	3.85669	4.53562	2.83998	3.21909	2.71528
chrXVI.trna6	71.404	332.422	305.552	361.198	214.015	241.371	204.487	4.65551	4.2792	5.05851	2.99724	3.38036	2.8638
chrXVI.trna7	54.951	273.444	243.872	290.579	184.57	201.409	171.849	4.97614	4.43799	5.28797	3.35881	3.66525	3.12731
chrXVI.trna8	76.01	349.579	322.633	371.617	231.969	239.773	212.48	4.59912	4.24461	4.88905	3.05182	3.15449	2.79542
chrXVI.trna9	80.288	321.698	300.807	356.567	224.07	250.163	207.151	4.0068	3.7466	4.4411	2.79083	3.11582	2.5801

## Sheet: Figure 6a-6c
Figure 6a_Yeast Spot Assay Triplicate												Figure 6b_Yeast Cell density measured by OD600 nm
												(-Ura)_30								(-Ura)_30									(-Ura)_30								(-Ura)_30								(-Ura)_30
												TAF1/426	N=1	N=2	N=3	AVERAGE	STDEV			TAF1/D114/426	N=1	N=2	N=3	AVERAGE	STDEV	TTEST of DKap114			TAF1/D114/114	N=1	N=2	N=3	AVERAGE	STDEV			TAF1/D114/MOT1	N=1	N=2	N=3	AVERAGE	STDEV			TAF1/MOT1	N=1	N=2	N=3	AVERAGE
												0 hr	0.124	0.118	0.135	0.125667	0.00862168			0 hr	0.154	0.15	0.159	0.154333	0.00450925	0.00695754			0 hr	0.139	0.153	0.149	0.147	0.0072111			0 hr	0.152	0.152	0.134	0.146	0.0103923			0 hr	0.154	0.155	0.152	0.153667
												1.5 hrs	0.173	0.171	0.174	0.172667	0.00152753			1.5 hrs	0.206	0.205	0.205	0.205333	0.00057735	0.000728067			1.5 hrs	0.203	0.201	0.204	0.202667	0.00152753			1.5 hrs	0.209	0.213	0.21	0.210667	0.00208167			1.5 hrs	0.21	0.206	0.214	0.21
												3 hrs	0.231	0.236	0.234	0.233667	0.00251661			3 hrs	0.294	0.292	0.285	0.290333	0.00472582	0.00375042			3 hrs	0.293	0.285	0.295	0.291	0.0052915			3 hrs	0.324	0.309	0.31	0.314333	0.0083865			3 hrs	0.29	0.303	0.291	0.294667
												4.5 hrs	0.359	0.366	0.372	0.365667	0.00650641			4.5 hrs	0.484	0.502	0.503	0.496333	0.0106927	0.000591676			4.5 hrs	0.451	0.436	0.432	0.439667	0.0100167			4.5 hrs	0.606	0.568	0.581	0.585	0.0193132			4.5 hrs	0.517	0.512	0.515	0.514667
												6 hrs	0.692	0.712	0.776	0.726667	0.0438786			6 hrs	0.964	0.976	0.972	0.970667	0.0061101	0.00962367			6 hrs	0.884	0.82	0.912	0.872	0.0471593			6 hrs	1.168	1.228	1.2	1.19867	0.0300222			6 hrs	1.028	1.06	1.028	1.03867
												7.5 hrs	1.37	1.41	1.39	1.39	0.02			7.5 hrs	1.84	1.85	1.81	1.83333	0.0208167	0.00107239			7.5 hrs	1.76	1.63	1.76	1.71667	0.0750555			7.5 hrs	2.59	2.52	2.55	2.55333	0.0351188			7.5 hrs	2.09	2.09	2.21	2.13
												9 hrs	2.39	2.37	2.37	2.37667	0.011547			9 hrs	3.05	2.92	2.88	2.95	0.0888819	0.00606259			9 hrs	2.77	2.69	2.77	2.74333	0.046188			9 hrs	4.13	3.99	4.01	4.04333	0.0757188			9 hrs	3.51	3.27	3.28	3.35333
												10.5 hrs	3.71	3.85	3.76	3.77333	0.070946			10.5 hrs	4.59	4.51	4.5	4.53333	0.0493288	0.00708014			10.5 hrs	3.98	4.02	4.05	4.01667	0.0351188			10.5 hrs	5.95	5.82	5.74	5.83667	0.105987			10.5 hrs	5.32	5.3	5.27	5.29667
												12 hrs	5.55	5.5	5.63	5.56	0.0655744			12 hrs	5.86	5.76	5.99	5.87	0.115326	0.00856034			12 hrs	5.61	5.49	5.57	5.55667	0.061101			12 hrs	7.21	7.53	7.34	7.36	0.160935			12 hrs	6.91	6.78	6.84	6.84333
												13.5 hrs	6.9	6.97	6.65	6.84	0.168226			13.5 hrs	7.19	7.03	7.18	7.13333	0.0896289	0.163156			13.5 hrs	7.45	6.64	6.72	6.93667	0.446356			13.5 hrs	8.75	8.77	8.74	8.75333	0.0152753			13.5 hrs	8.31	8.27	8.18	8.25333
												15 hrs	8.36	8.34	8.08	8.26	0.156205			15 hrs	8.3	8.22	8.58	8.36667	0.189033	0.64312			15 hrs	8.26	8.16	8.6	8.34	0.230651			15 hrs	10.82	10.34	10.64	10.6	0.242487			15 hrs	10	10.18	10.26	10.1467
												16.5 hrs	9.64	10.22	9.28	9.71333	0.474271			16.5 hrs	10.46	9.76	9.82	10.0133	0.387986	0.520761			16.5 hrs	9.66	9.88	9.74	9.76	0.111355			16.5 hrs	11.06	10.94	10.94	10.98	0.069282			16.5 hrs	10.7	10.8	11.06	10.8533
												18 hrs	11.3	10.92	10.94	11.0533	0.213854			18 hrs	11.04	10.92	10.8	10.92	0.12	0.217938			18 hrs	10.54	10.42	10.62	10.5267	0.100664			18 hrs	10.84	11.68	11.26	11.26	0.42			18 hrs	11.18	10.76	11.26	11.0667
												19.5 hrs	11.66	11.62	11.64	11.64	0.02			19.5 hrs	11.42	10.82	11.4	11.2133	0.340783	0.14961			19.5 hrs	11.38	11.58	11.6	11.52	0.121655			19.5 hrs	12.1	11.28	11.52	11.6333	0.421584			19.5 hrs	12.18	10.76	11.94	11.6267
												21 hrs	11.32	11.42	11.86	11.5333	0.287286			21 hrs	11.18	11.32	11.48	11.3267	0.150111	0.141863			21 hrs	11.32	11.24	11.82	11.46	0.314325			21 hrs	11.78	11.48	11.62	11.6267	0.150111			21 hrs	11.66	11.44	11.58	11.56
												22.5 hrs	11.32	11.34	11.06	11.24	0.156205			22.5 hrs	10.82	11.06	11.02	10.9667	0.128582	0.175869			22.5 hrs	11.32	10.8	11.04	11.0533	0.260256			22.5 hrs	11.78	11.26	11.26	11.4333	0.300222			22.5 hrs	11.3	11.4	11.3	11.3333
												24 hrs	11.36	11.5	11.02	11.2933	0.246847			24 hrs	10.8	10.5	11.78	11.0267	0.669428	0.664138			24 hrs	11.12	11.08	10.94	11.0467	0.0945163			24 hrs	11.96	11.36	11.48	11.6	0.31749			24 hrs	11.52	11.2	11.48	11.4
												Figure 6c_Yeast Cell density measured by OD600 nm
												(-Ura)_37								(-Ura)_37									(-Ura)_37								(-Ura)_37								(-Ura)_37
												TAF1/426	N=1	N=2	N=3	AVERAGE	STDEV			TAF1/D114/426	N=1	N=2	N=3	AVERAGE	STDEV	TTEST of DKap114			TAF1/D114/114	N=1	N=2	N=3	AVERAGE	STDEV			TAF1/D114/MOT1	N=1	N=2	N=3	AVERAGE	STDEV			TAF1/MOT1	N=1	N=2	N=3	AVERAGE
												0 hr	0.142	0.13	0.143	0.138333	0.00723418			0 hr	0.156	0.151	0.15	0.152333	0.00321455	0.0741799			0 hr	0.143	0.144	0.157	0.148	0.00781025			0 hr	0.161	0.154	0.161	0.158667	0.00404145			0 hr	0.157	0.158	0.154	0.156333
												1.5 hrs	0.178	0.18	0.177	0.178333	0.00152753			1.5 hrs	0.219	0.221	0.214	0.218	0.00360555	0.00112795			1.5 hrs	0.22	0.227	0.213	0.22	0.007			1.5 hrs	0.237	0.214	0.222	0.224333	0.0116762			1.5 hrs	0.228	0.217	0.21	0.218333
												3 hrs	0.264	0.254	0.257	0.258333	0.0051316			3 hrs	0.31	0.326	0.308	0.314667	0.00986577	0.0194121			3 hrs	0.307	0.311	0.296	0.304667	0.00776745			3 hrs	0.327	0.338	0.335	0.333333	0.00568624			3 hrs	0.313	0.294	0.3	0.302333
												4.5 hrs	0.411	0.422	0.419	0.417333	0.00568624			4.5 hrs	0.575	0.583	0.579	0.579	0.004	5.52617e-05			4.5 hrs	0.522	0.517	0.517	0.518667	0.00288675			4.5 hrs	0.623	0.642	0.626	0.630333	0.0102144			4.5 hrs	0.568	0.477	0.479	0.508
												6 hrs	0.86	0.832	0.816	0.836	0.0222711			6 hrs	1.124	1.124	1.144	1.13067	0.011547	0.00392833			6 hrs	1.032	0.972	1	1.00133	0.0300222			6 hrs	1.292	1.3	1.244	1.27867	0.0302875			6 hrs	1.196	0.788	0.86	0.948
												7.5 hrs	1.62	1.85	1.55	1.67333	0.15695			7.5 hrs	2.27	2.38	2.23	2.29333	0.0776745	0.0054187			7.5 hrs	2.09	1.95	2.11	2.05	0.087178			7.5 hrs	2.93	2.94	2.95	2.94	0.01			7.5 hrs	2.63	1.91	1.84	2.12667
												9 hrs	2.81	2.8	2.85	2.82	0.0264575			9 hrs	3.53	3.53	3.4	3.48667	0.0750555	0.00758776			9 hrs	3.06	3.06	3.02	3.04667	0.023094			9 hrs	4.17	4.24	4.31	4.24	0.07			9 hrs	4	3.1	2.95	3.35
												10.5 hrs	4.29	4.22	4.26	4.25667	0.0351188			10.5 hrs	4.99	4.81	4.77	4.85667	0.117189	0.00832091			10.5 hrs	4.45	4.48	4.45	4.46	0.0173205			10.5 hrs	5.82	5.46	5.8	5.69333	0.20232			10.5 hrs	5.32	4.33	4.53	4.72667
												12 hrs	5.62	5.94	5.8	5.78667	0.160416			12 hrs	5.93	5.79	5.84	5.85333	0.070946	0.666944			12 hrs	5.86	5.69	5.8	5.78333	0.0862168			12 hrs	7.51	7.1	7.35	7.32	0.20664			12 hrs	6.91	5.54	5.52	5.99
												13.5 hrs	6.71	7.11	6.75	6.85667	0.220303			13.5 hrs	7.19	6.61	6.64	6.81333	0.326548	0.89305			13.5 hrs	6.9	6.66	7.15	6.90333	0.245017			13.5 hrs	7.75	7.84	7.86	7.81667	0.0585947			13.5 hrs	7.93	7.02	6.83	7.26
												15 hrs	7.78	7.4	8	7.72667	0.303535			15 hrs	7.58	7.88	7.5	7.65333	0.200333	0.823927			15 hrs	7.74	7.68	7.28	7.56667	0.250067			15 hrs	8.56	8.84	8.42	8.60667	0.213854			15 hrs	7.82	7.88	7.42	7.70667
												16.5 hrs	9.58	9.56	8.78	9.30667	0.456216			16.5 hrs	9.2	9.04	8.36	8.86667	0.446019	0.0088347			16.5 hrs	7.94	8.04	7.8	7.92667	0.120554			16.5 hrs	8.78	8.58	8.36	8.57333	0.210079			16.5 hrs	9.3	8.42	7.32	8.34667
												18 hrs	8.8	8.14	9.22	8.72	0.544426			18 hrs	8.76	9.18	8.08	8.67333	0.555098	0.947637			18 hrs	8.9	8.94	8.98	8.94	0.04			18 hrs	9.12	8.62	8.72	8.82	0.264575			18 hrs	8.4	9.56	8.66	8.87333
												19.5 hrs	8	8.48	8.68	8.38667	0.349476			19.5 hrs	8.22	8.42	7.9	8.18	0.262298	0.559519			19.5 hrs	8.52	8.72	7.5	8.24667	0.654319			19.5 hrs	7.74	9.1	8.86	8.56667	0.725902			19.5 hrs	7.8	8.88	8.24	8.30667
												21 hrs	8.28	8.06	8.84	8.39333	0.402161			21 hrs	8.14	8.44	8.18	8.25333	0.162891	0.686846			21 hrs	8.08	8.24	8.98	8.43333	0.480139			21 hrs	7.9	9.3	9.1	8.76667	0.757188			21 hrs	8	8.8	8.38	8.39333
												22.5 hrs	8.06	8.48	8.64	8.39333	0.299555			22.5 hrs	7.82	9.06	8.7	8.52667	0.637913	0.633751			22.5 hrs	8.52	8.1	8.38	8.33333	0.213854			22.5 hrs	8.74	8.82	8.88	8.81333	0.0702377			22.5 hrs	8.78	8	8.62	8.46667
												24 hrs	8.02	9.06	8.1	8.39333	0.578734			24 hrs	8.68	8.52	8.36	8.52	0.16	0.75391			24 hrs	8.4	8.66	8.36	8.47333	0.162891			24 hrs	8.9	8.88	8.86	8.88	0.02			24 hrs	8.54	8.06	8.22	8.27333
												(-Ura)_30			AVERAGE
												Time (hour)	TAF1/426	TAF1/D114/426	TAF1/D114/114	TAF1/D114/MOT1	TAF1/MOT1
												0	0.125667	0.154333	0.147	0.146	0.153667
												1.5	0.172667	0.205333	0.202667	0.210667	0.21
												3	0.233667	0.290333	0.291	0.314333	0.294667
												4.5	0.365667	0.496333	0.439667	0.585	0.514667
												6	0.726667	0.970667	0.872	1.19867	1.03867
												7.5	1.39	1.83333	1.71667	2.55333	2.13
												9	2.37667	2.95	2.74333	4.04333	3.35333
												10.5	3.77333	4.53333	4.01667	5.83667	5.29667
												12	5.56	5.87	5.55667	7.36	6.84333
												13.5	6.84	7.13333	6.93667	8.75333	8.25333
												15	8.26	8.36667	8.34	10.6	10.1467
												16.5	9.71333	10.0133	9.76	10.98	10.8533
												18	11.0533	10.92	10.5267	11.26	11.0667
												19.5	11.64	11.2133	11.52	11.6333	11.6267
												21	11.5333	11.3267	11.46	11.6267	11.56
												22.5	11.24	10.9667	11.0533	11.4333	11.3333
												24	11.2933	11.0267	11.0467	11.6	11.4
												(-Ura)_37			AVERAGE
												Time (hour)	TAF1/426	TAF1/D114/426	TAF1/D114/114	TAF1/D114/MOT1	TAF1/MOT1
												0	0.138333	0.152333	0.148	0.158667	0.156333
												1.5	0.178333	0.218	0.22	0.224333	0.218333
												3	0.258333	0.314667	0.304667	0.333333	0.302333
												4.5	0.417333	0.579	0.518667	0.630333	0.508
												6	0.836	1.13067	1.00133	1.27867	0.948
												7.5	1.67333	2.29333	2.05	2.94	2.12667
												9	2.82	3.48667	3.04667	4.24	3.35
												10.5	4.25667	4.85667	4.46	5.69333	4.72667
												12	5.78667	5.85333	5.78333	7.32	5.99
												13.5	6.85667	6.81333	6.90333	7.81667	7.26
												15	7.72667	7.65333	7.56667	8.60667	7.70667
												16.5	9.30667	8.86667	7.92667	8.57333	8.34667
												18	8.72	8.67333	8.94	8.82	8.87333
												19.5	8.38667	8.18	8.24667	8.56667	8.30667
												21	8.39333	8.25333	8.43333	8.76667	8.39333
												22.5	8.39333	8.52667	8.33333	8.81333	8.46667
												24	8.39333	8.52	8.47333	8.88	8.27333
[truncated: 1 more columns]

## Sheet: Figure 6d-6e
Figure 6d_Yeast Spot Assay Triplicate												Figure 6e_Yeast Cell density measured by OD600 nm
												(-Ura) + 1.5 M NaCl_37								(-Ura) + 1.5 M NaCl_37								(-Ura) + 1.5 M NaCl_37								(-Ura) + 1.5 M NaCl_37								(-Ura) + 1.5 M NaCl_37
												TAF1/426	N=1	N=2	N=3	AVERAGE	STDEV			TAF1/D114/426	N=1	N=2	N=3	AVERAGE	STDEV	TTEST of DKap114 to Control		TAF1/D114/114	N=1	N=2	N=3	AVERAGE	STDEV			TAF1/D114/MOT1	N=1	N=2	N=3	AVERAGE	STDEV	TTEST of DKap114/MOT1 to MOT1		TAF1/MOT1	N=1	N=2	N=3	AVERAGE	STDEV
												2023/03/21_14:00	0.131	0.132	0.136	0.133	0.00264575			2023/03/21_14:00	0.127	0.117	0.127	0.123667	0.0057735	0.0991148		2023/03/21_14:00	0.129	0.133	0.128	0.13	0.00264575			2023/03/21_14:00	0.128	0.131	0.132	0.130333	0.00208167	0.80197		2023/03/21_14:00	0.128	0.121	0.138	0.129	0.008544
												2023/03/22_14:00	0.429	0.45	0.457	0.445333	0.0145717			2023/03/22_14:00	0.296	0.427	0.259	0.327333	0.0882742	0.147089		2023/03/22_14:00	0.462	0.407	0.438	0.435667	0.0275741			2023/03/22_14:00	0.301	0.293	0.254	0.282667	0.0251462	0.0802353		2023/03/22_14:00	0.354	0.379	0.282	0.338333	0.050362
												2023/03/23_14:00	2.368	2.46	2.22	2.34933	0.121084			2023/03/23_14:00	1.464	2.404	1.508	1.792	0.530464	0.162101		2023/03/23_14:00	2.176	2.076	2.42	2.224	0.176952			2023/03/23_14:00	1.352	1.144	0.78	1.092	0.289524	0.0164717		2023/03/23_14:00	2.02	1.976	1.308	1.768	0.398979
												2023/03/24_14:00	2.9	3.01	2.96	2.95667	0.0550757			2023/03/24_14:00	2.52	2.87	2.5	2.63	0.208087	0.0767854		2023/03/24_14:00	2.83	2.84	3.36	3.01	0.30315			2023/03/24_14:00	1.96	1.81	1.47	1.74667	0.251064	0.0120846		2023/03/24_14:00	2.85	2.69	2.09	2.54333	0.400666
												2023/03/25_14:00	3.07	3.05	2.89	3.00333	0.0986577			2023/03/25_14:00	2.37	2.75	2.4	2.50667	0.211266	0.0500686		2023/03/25_14:00	2.95	2.88	2.98	2.93667	0.051316			2023/03/25_14:00	1.92	2.01	1.41	1.78	0.323574	0.042647		2023/03/25_14:00	2.95	2.49	2.41	2.61667	0.291433
												2023/03/26_14:00	2.98	3.12	2.86	2.98667	0.130128			2023/03/26_14:00	2.38	2.75	2.36	2.49667	0.219621	0.0179684		2023/03/26_14:00	2.75	2.8	2.86	2.80333	0.0550757			2023/03/26_14:00	1.87	1.88	1.51	1.75333	0.210792	0.045431		2023/03/26_14:00	2.79	2.3	2.14	2.41	0.338674
												2023/03/27_14:00	3.03	2.99	2.94	2.98667	0.0450925			2023/03/27_14:00	2.39	2.71	2.4	2.5	0.181934	0.0453233		2023/03/27_14:00	3.06	2.71	2.83	2.86667	0.177858			2023/03/27_14:00	1.95	1.92	1.47	1.78	0.268887	0.0511043		2023/03/27_14:00	2.74	2.29	2.37	2.46667	0.240069
												2023/03/28_14:00								2023/03/28_14:00								2023/03/28_14:00								2023/03/28_14:00								2023/03/28_14:00
												(-Ura) + 1.5 M NaCl_37			AVERAGE
												Time (Day)	TAF1/426	TAF1/D114/426	TAF1/D114/114	TAF1/D114/MOT1	TAF1/MOT1
												0	0.133	0.123667	0.13	0.130333	0.129
												1	0.445333	0.327333	0.435667	0.282667	0.338333
												1	2.34933	1.792	2.224	1.092	1.768
												3	2.95667	2.63	3.01	1.74667	2.54333
												4	3.00333	2.50667	2.93667	1.78	2.61667
												5	2.98667	2.49667	2.80333	1.75333	2.41
												6	2.98667	2.5	2.86667	1.78	2.46667

## Sheet: Supplementary Figure 4_a-g
Supplementary Fugure 4a_Nap1p-H2A-B (500uM)_Kap114p (50uM)_Triplicate										Supplementary Fugure 4b_Buffer_Kap114p (25 uM)_Triplicate										Supplementary Fugure 4c_yTBPc (250 uM)_Buffer_Triplicate										Supplementary Fugure 4d_yTBPc (250 uM)_Kap114p (25 uM)_Triplicate										Supplementary Fugure 4e_yTBPc (250 uM)_Kap114p (D932-941) (25 uM)_Triplicate
XMt	XMt2	XMt3	NDH (Purple)	NDH2 (Blue)	NDH3 (Cyan)	Fit (Purple)	Fit2 (Blue)	Fit3 (Cyan)		XMt	XMt2	XMt3	NDH (Purple)	NDH2 (Blue)	NDH3 (Cyan)	Fit (Purple)	Fit2 (Blue)	Fit3 (Cyan)		XMt	XMt2	XMt3	NDH (Purple)	NDH2 (Blue)	NDH3 (Cyan)	Fit (Purple)	Fit2 (Blue)	Fit3 (Cyan)		XMt	XMt2	XMt3	NDH (Purple)	NDH2 (Blue)	NDH3 (Cyan)	Fit (Purple)	Fit2 (Blue)	Fit3 (Cyan)		XMt	XMt2	XMt3	NDH (Purple)	NDH2 (Blue)	NDH3 (Cyan)	Fit (Purple)	Fit2 (Blue)	Fit3 (Cyan)
0.14785	0.14785	0.14785	-5872.05	-6161.47	-6074.64	-6358.74	-6175.2	-6168.26		0.14785	0.14785	0.14785	-499.254	578.971	-622.86	-1721.47	-403.83			0.14785	0.14785	0.14785	373.408	196.174	461.313	371.827	264.08	236.961		0.14785	0.14785	0.14785	8518.7	7479.32		8672.54	7895.97	8905.32		0.14785	0.14785	0.14785	12795.6	12696.2	11309.2	12772.7	11688.5	11647.8
0.24761	0.24761	0.24761	-6129.2	-5931.02	-6007.17	-6258.85	-6063.35	-6060.47		0.24761	0.24761	0.24761	-2017.48	1015.57	2821.35	-1666.97	-403.977	-0.00152		0.24761	0.24761	0.24761	370.173	245.797	611.901	361.135	262.658	236.927		0.24761	0.24761	0.24761	8890.96	7214.43	9102.78	8671.01	7894.62	8901.67		0.24761	0.24761	0.24761	12156.6	11473.3	11745.4	12745.6	11687.6	11631.9
0.34833	0.34833	0.34833	-6280.96	-5927.91	-5961.92	-6138.01	-5930.88	-5932.6		0.34833	0.34833	0.34833	-2211.99	-576.453	-404.826	-1614.35	-404.082	-0.00352		0.34833	0.34833	0.34833	363.496	334.404	-156.725	346.461	261.185	236.87		0.34833	0.34833	0.34833	8915.92	7973.65	8808.23	8668.49	7892.36	8895.85		0.34833	0.34833	0.34833	12553	11675.7	11686.2	12705.6	11685.9	11607.9
0.45001	0.45001	0.45001	-6228.9	-5808.53	-5782.55	-5991.45	-5774.01	-5780.87		0.45001	0.45001	0.45001	-1851.66	-621.434	-276.925	-1563.53	-406.145	-0.00627		0.45001	0.45001	0.45001	337.582	464.618	188.967	326.291	259.663	236.791		0.45001	0.45001	0.45001	8684.87	7961.48	8109.43	8664.81	7889.07	8886.65		0.45001	0.45001	0.45001	13507.8	11339.7	11428.4	12643.9	11683.1	11569.9
0.55264	0.55264	0.55264	-6047.4	-5649.74	-5732.72	-5813.53	-5588.59	-5601.1		0.55264	0.55264	0.55264	-1470.64	-567.313	-405.606	-1514.43	-404.164	-0.00976		0.55264	0.55264	0.55264	244.169	221.292	429.357	299.01	258.09	236.689		0.55264	0.55264	0.55264	8529.59	8673.66	9457.79	8659.59	7884.3	8871.03		0.55264	0.55264	0.55264	13070.5	11498.2	11756.6	12543	11677.5	11505.3
0.65623	0.65623	0.65623	-5739.02	-5427.17	-5385.21	-5597.9	-5370.45	-5388.94		0.65623	0.65623	0.65623	-1635.15	615.673	-439.21	-1466.98	-402.18	-0.01397		0.65623	0.65623	0.65623	270.521	352.786	330.227	263.746	256.467	236.564		0.65623	0.65623	0.65623	8592.02	7890.87	8671.71	8651.46	7876.44	8839.6		0.65623	0.65623	0.65623	11435.8	11401.8	11224.1	12362	11655.8	11381.9
0.76078	0.76078	0.76078	-5427.16	-5127.03	-5171.76	-5338.16	-5115.94	-5140.45		0.76078	0.76078	0.76078	-561.078	-666.879	-83.6792	-1421.11	-404.076	-0.01886		0.76078	0.76078	0.76078	212.164	808.297	-7.57323	221.813	254.794	21.9673		0.76078	0.76078	0.76078	8504.49	7978.66	8456.03	8633.31	7852.77	8749.3		0.76078	0.76078	0.76078	11989.7	11452.1	11434.7	11995.1	11478.2	11099.2
0.86629	0.86629	0.86629	-4976.98	-4883.87	-4898.42	-5028.99	-4822.85	-4852.98		0.86629	0.86629	0.86629	-824.236	-600.525	-493.548	-1376.76	-403.969	-0.02444		0.86629	0.86629	0.86629	254.519	437.968	69.2344	177.52	253.071	-0.0223		0.86629	0.86629	0.86629	8395.59	5868.95	8836.37	8412.33	5845.22	8154.37		0.86629	0.86629	0.86629	11663.1	10346.3	10054.8	11146.5	10165	10279.5
0.97275	0.97275	0.97275	-4670.51	-4470.18	-4482.79	-4668.23	-4491.64	-4526.37		0.97275	0.97275	0.97275	-1388.29	3.25025	-265.48	-1333.86	-401.914	-0.03067		0.97275	0.97275	0.97275	28.4659	497.205	-421.595	136.519	251.298	-0.02798		0.97275	0.97275	0.97275	2591.77	783.517	3786.92	2585.33	895.006	3797.49		0.97275	0.97275	0.97275	8975.21	7611.46	8089.05	9211.63	7266.94	7911.77
1.08017	1.08017	1.08017	-4221.78	-4160	-4184.54	-4259.3	-4126.57	-4164.24		1.08017	1.08017	1.08017	-1152.85	-687.029	35.0573	-1292.36	-403.627	-0.03753		1.08017	1.08017	1.08017	-56.066	199.771	-275.114	102.72	249.475	-0.03425		1.08017	1.08017	1.08017	1068.61	668.213	937.573	1353.41	806.724	1470.23		1.08017	1.08017	1.08017	6468.42	4115.72	4632.83	6418.11	4834.73	4856.31
1.18855	1.18855	1.18855	-3752.18	-3726.72	-3756.63	-3813.24	-3736.48	-3774.91		1.18855	1.18855	1.18855	-1457.35	-607.177	-1500.21	-1252.19	-401.524	-0.04501		1.18855	1.18855	1.18855	384.708	-32.3858	316.845	76.9949	247.602	-0.04107		1.18855	1.18855	1.18855	1552.7	845.269	1189.75	1297.3	785.059	1240.6		1.18855	1.18855	1.18855	4531.38	3509.59	3285.45	4442.5	3301.72	3334.51
1.29789	1.29789	1.29789	-3220.47	-3302.16	-3296.36	-3348.71	-3334.3	-3371.13		1.29789	1.29789	1.29789	-680.209	-468.395	-893.574	-1213.3	-403.115	-0.05309		1.29789	1.29789	1.29789	185.154	-36.3309	-4.97625	58.2167	245.68	-0.04844		1.29789	1.29789	1.29789	954.898	881.809	1234.32	1258.09	768.173	1166.23		1.29789	1.29789	1.29789	2980.84	2260.41	3292.81	3456.34	2348.56	2649.8
1.40818	1.40818	1.40818	-2829.72	-2893.08	-2945.4	-2888.82	-2935.26	-2968.38		1.40818	1.40818	1.40818	-1236.36	-833.398	1507.19	-1175.65	-400.965	-0.06175		1.40818	1.40818	1.40818	418.222	-4.92384	63.9224	44.6912	243.708	-0.05635		1.40818	1.40818	1.40818	1084.36	866.281	1070.8	1222.59	752.554	1113.33		1.40818	1.40818	1.40818	2998.36	1651.75	2814.17	2910.32	1734.7	2230.92
1.51943	1.51943	1.51943	-2376.52	-2484.18	-2612.27	-2455.83	-2554.16	-2582.13		1.51943	1.51943	1.51943	-1059.8	-717.009	54.3281	-1139.18	-400.622	-0.07097		1.51943	1.51943	1.51943	-577.652	-10.0333	15.8313	34.9099	241.688	-0.06477		1.51943	1.51943	1.51943	1116.42	676.747	1065.99	1188.78	737.483	1059.78		1.51943	1.51943	1.51943	3841.85	1882.27	1591.46	2544.04	1322.77	1921.96
1.63164	1.63164	1.63164	-2039.26	-2156.63	-2227.7	-2066.14	-2202.8	-2225		1.63164	1.63164	1.63164	-1366.88	-352.394	-756.804	-1103.85	-400.237	-0.08074		1.63164	1.63164	1.63164	-182.897	191.552	53.1944	27.7443	239.618	-0.07368		1.63164	1.63164	1.63164	1537.48	791.945	1101.51	1156.13	722.735	997.823		1.63164	1.63164	1.63164	1883.08	868.217	1429.11	2263.83	1035.61	1674.46
1.74481	1.74481	1.74481	-1766.35	-1843.89	-1858.69	-1728.1	-1888.49	-1905.04		1.74481	1.74481	1.74481	-957.013	-531.139	-936.487	-1069.6	-399.809	-0.09105		1.74481	1.74481	1.74481	-155.724	116.245	-273.03	22.4061	237.5	-0.08309		1.74481	1.74481	1.74481	1577.13	842.084	947.8	1124.41	708.219	923.331		1.74481	1.74481	1.74481	1476.54	907.818	975.605	2033.11	828.63	1468.76
1.85893	1.85893	1.85893	-1506.09	-1643.98	-1570.22	-1442.73	-1614.02	-1625.53		1.85893	1.85893	1.85893	-1162.2	-456.244	968.213	-1036.41	-399.34	-0.10187		1.85893	1.85893	1.85893	-76.8104	190.818	-86.1732	18.3576	235.334	-0.09296		1.85893	1.85893	1.85893	949.288	831.868	1381.84	1093.51	693.894	834.54		1.85893	1.85893	1.85893	1798.91	739.575	1069.77	1835.53	675.088	1294.69
1.97401	1.97401	1.97401	-1381.58	-1462.07	-1460.74	-1206.12	-1378.55	-1385.88		1.97401	1.97401	1.97401	-1272.14	-425.067	280.554	-1004.22	-397.084	-0.1132		1.97401	1.97401	1.97401	124.51	401.115	-163.478	15.233	233.12	-0.1033		1.97401	1.97401	1.97401	679.715	452.211	682.418	1063.38	679.737	732.85		1.97401	1.97401	1.97401	1866.27	774.849	928.424	1662.69	558.323	1145.89
2.09005	2.09005	2.09005	-1116.47	-1293.49	-1276.57	-1011.94	-1178.93	-1182.97		2.09005	2.09005	2.09005	-1379.76	-535.239	545.279	-973.011	-398.274	-0.125		2.09005	2.09005	2.09005	343.943	514.4	347.418	12.7813	230.859	-0.11407		2.09005	2.09005	2.09005	1315.25	568.406	664.911	1033.97	665.735	623.564		2.09005	2.09005	2.09005	1005.09	1052.87	1064.66	1509.7	467.599	1017.83
K										K										K										K										K
1.76E5 +/- 2.38E4 M-1										Undetermined										Undetermined										5.30E8 +/-8.03E8 M-1										9.54E6 +/-4.41E6 M-1
1.35E5 +/- 7.19E3 M-1										Undetermined										Undetermined										7.93E8 +/-0 M-1										1.45E7 +/-1.38E7 M-1
1.39E5 +/- 7.28E3 M-1										Undetermined										Undetermined										9.36E8 +/-0 M-1										1.52E7 +/-5.11E6 M-1
Average Kd										Average Kd										Average Kd										Average Kd										Average Kd
6.8 +/- 0.9 mM										Undetermined										Undetermined										1.4 +/- 0.4 nM										79.9 +/- 21.7 nM
[truncated: 18 more columns]

## Sheet: Supplementary Figure 6a-6c 
Supplementary Figure 6a_Yeast Spot Assay Triplicate												Supplementary Figure 6b_Yeast Cell density measured by OD600 nm									Supplementary Figure 6c_Yeast Cell density measured by OD600 nm
												BY4741_YPD_30									BY4741_YPD_30_1.5 M NaCl
												Time (hour)	N=1	N=2	N=3	Average	STDEV	TTEST			Time (Day)	N=1	N=2	N=3	Average	STDEV	TTEST
												0	0.101	0.112	0.097	0.103333	0.00776745	0.27839			0	0.169	0.193	0.167	0.176333	0.0144684	0.288382
												1	0.114	0.125	0.113	0.117333	0.00665833	0.225016			1	0.184	0.185	0.18	0.183	0.00264575	0.811578
												2	0.182	0.203	0.189	0.191333	0.0106927	0.0451385			2	0.872	0.816	0.853	0.847	0.0284781	0.000648979
												3	0.242	0.237	0.257	0.245333	0.0104083	0.262382			3	6.16	6.21	6.22	6.19667	0.0321455	1.07791e-05
												4	0.403	0.383	0.382	0.389333	0.0118462	0.00733526			4	7.4	6.64	6.8	6.94667	0.400666	0.00286022
												5	0.615	0.638	0.613	0.622	0.0138924	0.00287202			5	7.12	7.24	8.12	7.49333	0.546016	0.0115579
												6	0.963	0.979	0.951	0.964333	0.0140475	0.00067892			6	8	8.36	8.8	8.38667	0.400666	0.00237247
												7	1.655	1.91	1.85	1.805	0.133323	0.00532476			7	8.52	8.24	8.76	8.50667	0.260256	0.0159694
												8	2.68	2.555	2.95	2.72833	0.201887	0.00869611
												GFP-TBP_YPD_30
												Time (hour)	N=1	N=2	N=3	Average	STDEV				GFP-TBP_YPD_30__1.5 M NaCl
												0	0.101	0.099	0.093	0.0976667	0.00416333				Time (Day)	N=1	N=2	N=3	Average	STDEV
												1	0.113	0.111	0.108	0.110667	0.00251661				0	0.167	0.151	0.158	0.158667	0.00802081
												2	0.138	0.156	0.168	0.154	0.0150997				1	0.171	0.197	0.175	0.181	0.014
												3	0.241	0.229	0.23	0.233333	0.00665833				2	0.193	0.194	0.195	0.194	0.001
												4	0.28	0.292	0.274	0.282	0.00916515				3	0.256	0.239	0.275	0.256667	0.0180093
												5	0.4	0.403	0.418	0.407	0.00964365				4	0.695	0.937	1.038	0.89	0.176264
												6	0.602	0.647	0.614	0.621	0.0233024				5	5.24	5.78	5.98	5.66667	0.382797
												7	0.917	0.966	0.945	0.942667	0.0245832				6	5.5	5.9	5.94	5.78	0.243311
												8	1.5	1.525	1.53	1.51833	0.0160728				7	7.08	7.24	7.76	7.36	0.355528
												Time (hour)	BY4741_Average	GFP-TBP_Average							Time (hour)	BY4741_Average	GFP-TBP_Average
												0	0.103333	0.0976667							0	0.176333	0.158667
												1	0.117333	0.110667							1	0.183	0.181
												2	0.191333	0.154							2	0.847	0.194
												3	0.245333	0.233333							3	6.19667	0.256667
												4	0.389333	0.282							4	6.94667	0.89
												5	0.622	0.407							5	7.49333	5.66667
												6	0.964333	0.621							6	8.38667	5.78
												7	1.805	0.942667							7	8.50667	7.36
												8	2.72833	1.51833

## Sheet: Supplementary Figure 6d, e 
Supplementary Figure 6d
Sample	CT _ACT1	CT_RDN58	CT_SNR6	CT_RPS3	CT_RPS5	CT_RPS8A	CT_PGK1	CT_PYK1		(-Ura)	BY4741	GFPyTBP
BY4741_Regular	28.247	19.973	26.135	26.988	31.861	26.867	27.037	27.261		Average_RDN58	0.705603	0.70739
BY4741_Regular	26.227	18.671	24.875	25.339	30.148	25.253	25.502	25.398		Average_SNR6	0.932167	0.943117
BY4741_Regular	27.676	19.313	25.54	26.169	31.108	26.033	26.297	26.24		Average_RPS3	0.955706	0.959362
										Average_RPS5	1.13382	1.13982
		RDN58/ACT1	SNR6/ACT1	RPS3/ACT1	RPS5/ACT1	RPS8A/ACT1	PGK1/ACT1	PYK1/ACT1		Average_RPS8A	0.951548	0.956438
		0.707084	0.925231	0.955429	1.12794	0.951145	0.957164	0.965094		Average_PGK1	0.959898	0.966413
		0.7119	0.94845	0.966142	1.1495	0.962863	0.972357	0.968391		Average_PYK1	0.960533	0.965034
		0.697825	0.922821	0.945548	1.12401	0.940634	0.950173	0.948114
GFTyTBP_Regular	27.148	19.097	25.381	26.034	30.946	25.908	26.244	26.106
GFTyTBP_Regular	26.611	18.764	24.895	25.529	30.214	25.361	25.828	25.602
GFTyTBP_Regular	27.972	19.961	26.823	26.847	32.005	26.908	26.908	27.172
		RDN58/ACT1	SNR6/ACT1	RPS3/ACT1	RPS5/ACT1	RPS8A/ACT1	PGK1/ACT1	PYK1/ACT1
		0.70344	0.934912	0.958966	1.1399	0.954324	0.966701	0.961618
		0.705122	0.935515	0.95934	1.1354	0.953027	0.970576	0.962083
		0.713606	0.958923	0.959781	1.14418	0.961962	0.961962	0.9714
Supplementary Figure 6e
Sample	CT _ACT1	CT_RDN58	CT_SNR6	CT_RPS3	CT_RPS5	CT_RPS8A	CT_PGK1	CT_PYK1		(-Ura) + 1.5 M NaCl	BY4741	GFPyTBP
BY4741_Salt	27.393	19.55	25.797	26.019	31.052	26.419	28.41	26.577		Average_RDN58	0.700175	0.72262
BY4741_Salt	27.992	19.589	25.485	26.487	31.278	26.548	26.802	27.045		Average_SNR6	0.918811	0.935402
BY4741_Salt	27.856	19.138	25.189	26.385	30.842	26.377	26.489	26.848		Average_RPS3	0.947756	0.961605
										Average_RPS5	1.11939	1.12781
		RDN58/ACT1	SNR6/ACT1	RPS3/ACT1	RPS5/ACT1	RPS8A/ACT1	PGK1/ACT1	PYK1/ACT1		Average_RPS8A	0.953254	0.957838
		0.713686	0.941737	0.949841	1.13357	0.964444	1.03713	0.970211		Average_PGK1	0.981847	0.969983
		0.699807	0.910439	0.946235	1.11739	0.948414	0.957488	0.966169		Average_PYK1	0.966731	0.973405
		0.687033	0.904258	0.947193	1.10719	0.946906	0.950926	0.963814
GFTyTBP_Salt	28.798	21.053	27.058	27.666	32.659	27.471	27.741	27.882
GFTyTBP_Salt	27.976	19.803	25.908	26.677	31.368	26.82	27.142	27.365
GFTyTBP_Salt	28.426	20.721	26.736	27.589	32.068	27.315	27.757	27.683
		RDN58/ACT1	SNR6/ACT1	RPS3/ACT1	RPS5/ACT1	RPS8A/ACT1	PGK1/ACT1	PYK1/ACT1
		0.731058	0.939579	0.960692	1.13407	0.95392	0.963296	0.968192
		0.707857	0.92608	0.953567	1.12125	0.958679	0.970189	0.97816
		0.728945	0.940547	0.970555	1.12812	0.960916	0.976465	0.973862
Barcode
Block Type	Fast 96-Well Block (0.1mL)
Calibration Background is expired	No
Calibration Background performed on	05-16-2023 11:37:29 CST
Calibration FAM is expired	No
Calibration FAM performed on	05-16-2023 12:11:23 CST
Calibration NED is expired	No
Calibration NED performed on	05-16-2023 14:32:10 CST
Calibration ROI is expired	No
Calibration ROI performed on	05-16-2023 10:09:59 CST
Calibration ROX is expired	No
Calibration ROX performed on	05-16-2023 12:21:07 CST
Calibration SYBR is expired	No
Calibration SYBR performed on	05-16-2023 14:11:34 CST
Calibration TAMRA is expired	No
Calibration TAMRA performed on	05-16-2023 14:22:09 CST
Calibration Uniformity is expired	No
Calibration Uniformity performed on	05-16-2023 12:00:02 CST
Calibration VIC is expired	No
Calibration VIC performed on	05-16-2023 14:41:48 CST
Chemistry	SYBR_GREEN
Comment
Date Created	06-16-2023 11:36:28 CST
Experiment File Name	D:\IMB User Data\N221\Jack\2023-06-16 103227_4741_GFPyTBP_RTqPCR.eds
Experiment Name	2023-06-16 103227_4741_GFPyTBP_RTqPCR
Experiment Run End Time	02-12-2010 11:43:19 CST
Experiment Type	Comparative Cт (ΔΔCт)
Instrument Name	285881164
Instrument Serial Number	285881164
Instrument Type	QuantStudio 12K Flex
Passive Reference	ROX
Quantification Cycle Method	Ct
Signal Smoothing On	true
Stage/ Cycle where Analysis is performed	Stage 2, Step 2
User Name
Well	Well Position	Omit	Sample Name	Target Name	Task	Reporter	Quencher	RQ	RQ Min	RQ Max	CT	Ct Mean	Ct SE	Quantity	Delta Ct Mean	Delta Ct SE	Delta Delta Ct	Automatic Ct Threshold	Ct Threshold	Automatic Baseline	Baseline Start	Baseline End	Efficiency	Comments	Amp Score	Cq Conf	Tm1	Tm2	Tm3	EXPFAIL	NOAMP	THOLDFAIL
13	B1	FALSE	BY-4741_Regular_1	qRDN58	UNKNOWN	SYBR	None	1			19.973	19.9733			-8.70825		0	TRUE	0.416767	TRUE	3	13			1.49594	0.994012	76.0624			N	N	N
14	B2	FALSE	BY-4741_Regular_2	qRDN58	UNKNOWN	SYBR	None	0.691998			18.671	18.6715			-8.17709		0.53116	TRUE	0.416767	TRUE	3	12			1.50114	0.990017	76.0624			N	N	N
15	B3	FALSE	BY-4741_Regular_3	qRDN58	UNKNOWN	SYBR	None	0.799734			19.313	19.3125			-8.38584		0.322409	TRUE	0.416767	TRUE	3	13			1.49489	0.989492	76.0624			N	N	N
16	B4	FALSE	GFPyTBP_Regular_1	qRDN58	UNKNOWN	SYBR	None	1.002			19.097	19.0965			-8.71114		-0.00288963	TRUE	0.416767	TRUE	3	12			1.4986	0.990043	76.1819			N	N	N
17	B5	FALSE	GFPyTBP_Regular_2	qRDN58	UNKNOWN	SYBR	None	0.713265			18.764	18.7637			-8.22076		0.48749	TRUE	0.416767	TRUE	3	12			1.5028	0.991344	76.1819			N	N	N
20	B8	FALSE	BY-4741_Salt_2	qRDN58	UNKNOWN	SYBR	None	1.09891			19.589	19.5893			-8.84432		-0.13607	TRUE	0.416767	TRUE	3	13			1.50004	0.987118	76.0624			N	N	N
21	B9	FALSE	BY-4741_Salt_3	qRDN58	UNKNOWN	SYBR	None	1.43829			19.138	19.1381			-9.23261		-0.524357	TRUE	0.416767	TRUE	3	13			1.50201	0.991026	76.0624			N	N	N
22	B10	FALSE	GFPyTBP_Salt_1	qRDN58	UNKNOWN	SYBR	None	0.734903			21.053	21.0529			-8.26388		0.444374	TRUE	0.416767	TRUE	3	14			1.50038	0.990116	75.9428			N	N	N
23	B11	FALSE	GFPyTBP_Salt_2	qRDN58	UNKNOWN	SYBR	None	1.06676			19.803	19.8035			-8.80149		-0.0932388	TRUE	0.416767	TRUE	3	13			1.50982	0.993607	75.9428			N	N	N
24	B12	FALSE	GFPyTBP_Salt_3	qRDN58	UNKNOWN	SYBR	None	0.838422			20.721	20.7214			-8.454		0.254251	TRUE	0.416767	TRUE	3	14			1.50481	0.991329	75.8232			N	N	N
25	C1	FALSE	BY-4741_Regular_1	qSNR6	UNKNOWN	SYBR	None	1			26.135	26.1351			-2.54644		0	TRUE	0.101587	TRUE	3	22			1.27166	0.985392	73.4314			N	N	N
26	C2	FALSE	BY-4741_Regular_2	qSNR6	UNKNOWN	SYBR	None	0.672244			24.875	24.8751			-1.9735		0.572943	TRUE	0.101587	TRUE	3	20			1.26518	0.983249	73.4314			N	N	N
27	C3	FALSE	BY-4741_Regular_3	qSNR6	UNKNOWN	SYBR	None	0.764139			25.54	25.54			-2.15835		0.388094	TRUE	0.101587	TRUE	3	21			1.2671	0.987227	73.4314			N	N	N
28	C4	FALSE	GFPyTBP_Regular_1	qSNR6	UNKNOWN	SYBR	None	0.92023			25.381	25.3811			-2.42651		0.119934	TRUE	0.101587	TRUE	3	21			1.27001	0.981866	73.5509			N	N	N
29	C5	FALSE	GFPyTBP_Regular_2	qSNR6	UNKNOWN	SYBR	None	0.728521			24.895	24.895			-2.08948		0.456957	TRUE	0.101587	TRUE	3	20			1.26492	0.985509	73.5509			N	N	N
32	C8	FALSE	BY-4741_Salt_2	qSNR6	UNKNOWN	SYBR	None	1.32163			25.485	25.4849			-2.94876		-0.402319	TRUE	0.101587	TRUE	3	21			1.26984	0.977774	73.4314			N	N	N
33	C9	FALSE	BY-4741_Salt_3	qSNR6	UNKNOWN	SYBR	None	1.55318			25.189	25.189			-3.18167		-0.635227	TRUE	0.101587	TRUE	3	21			1.27797	0.984357	73.3118			N	N	N
34	C10	FALSE	GFPyTBP_Salt_1	qSNR6	UNKNOWN	SYBR	None	0.819338			27.058	27.0578			-2.25897		0.28747	TRUE	0.101587	TRUE	3	23			1.27676	0.985789	73.3118			N	N	N
35	C11	FALSE	GFPyTBP_Salt_2	qSNR6	UNKNOWN	SYBR	None	1.11025			25.908	25.9076			-2.69733		-0.150888	TRUE	0.101587	TRUE	3	22			1.28652	0.983575	73.3118			N	N	N
36	C12	FALSE	GFPyTBP_Salt_3	qSNR6	UNKNOWN	SYBR	None	0.928225			26.736	26.7364			-2.43899		0.107454	TRUE	0.101587	TRUE	3	22			1.26891	0.994537	73.3118			N	N	N
37	D1	FALSE	BY-4741_Regular_1	qRPS3	UNKNOWN	SYBR	None	1			26.988	26.9879			-1.69366		0	TRUE	0.236266	TRUE	3	21			1.4047	0.992855	77.0191			N	N	N
38	D2	FALSE	BY-4741_Regular_2	qRPS3	UNKNOWN	SYBR	None	0.880257			25.339	25.3389			-1.50966		0.184004	TRUE	0.236266	TRUE	3	20			1.41236	0.990436	77.0191			N	N	N
39	D3	FALSE	BY-4741_Regular_3	qRPS3	UNKNOWN	SYBR	None	0.892471			26.169	26.1688			-1.52954		0.164124	TRUE	0.236266	TRUE	3	20			1.41181	0.988957	77.0191			N	N	N
40	D4	FALSE	GFPyTBP_Regular_1	qRPS3	UNKNOWN	SYBR	None	1.05713			26.034	26.0338			-1.77382		-0.0801544	TRUE	0.236266	TRUE	3	20			1.40293	0.989096	77.0191			N	N	N
41	D5	FALSE	GFPyTBP_Regular_2	qRPS3	UNKNOWN	SYBR	None	0.847638			25.529	25.5293			-1.45518		0.23848	TRUE	0.236266	TRUE	3	20			1.41002	0.989124	77.0191			N	N	N
44	D8	FALSE	BY-4741_Salt_2	qRPS3	UNKNOWN	SYBR	None	1.19204			26.487	26.4866			-1.94709		-0.253428	TRUE	0.236266	TRUE	3	21			1.41332	0.99156	76.8995			N	N	N
45	D9	FALSE	BY-4741_Salt_3	qRPS3	UNKNOWN	SYBR	None	1.22436			26.385	26.385			-1.98568		-0.292023	TRUE	0.236266	TRUE	3	21			1.41842	0.988573	76.8995			N	N	N
46	D10	FALSE	GFPyTBP_Salt_1	qRPS3	UNKNOWN	SYBR	None	0.971007			27.666	27.6655			-1.65121		0.0424461	TRUE	0.236266	TRUE	3	22			1.41553	0.991848	76.8995			N	N	N
47	D11	FALSE	GFPyTBP_Salt_2	qRPS3	UNKNOWN	SYBR	None	1.17619			26.677	26.6772			-1.92778		-0.234121	TRUE	0.236266	TRUE	3	21			1.4225	0.992868	76.7799			N	N	N
48	D12	FALSE	GFPyTBP_Salt_3	qRPS3	UNKNOWN	SYBR	None	0.928677			27.589	27.5885			-1.58691		0.10675	TRUE	0.236266	TRUE	3	22			1.41702	0.99197	76.7799			N	N	N
49	E1	FALSE	BY-4741_Regular_1	qRPS5	UNKNOWN	SYBR	None	1			31.861	31.8606			3.17907		0	TRUE	0.498551	TRUE	3	24			1.4895	0.987976	77.1387			N	N	N
50	E2	FALSE	BY-4741_Regular_2	qRPS5	UNKNOWN	SYBR	None	0.919828			30.148	30.1482			3.29963		0.120564	TRUE	0.498551	TRUE	3	23			1.48766	0.982884	77.0191			N	N	N
51	E3	FALSE	BY-4741_Regular_3	qRPS5	UNKNOWN	SYBR	None	0.852471			31.108	31.1077			3.40935		0.230278	TRUE	0.498551	TRUE	3	24			1.48621	0.982177	77.0191			N	N	N
52	E4	FALSE	GFPyTBP_Regular_1	qRPS5	UNKNOWN	SYBR	None	1.02848			30.946	30.9462			3.13856		-0.040514	TRUE	0.498551	TRUE	3	23			1.48939	0.987553	77.0191			N	N	N
53	E5	FALSE	GFPyTBP_Regular_2	qRPS5	UNKNOWN	SYBR	None	0.965467			30.214	30.2143			3.22977		0.0507011	TRUE	0.498551	TRUE	3	23			1.48615	0.98355	77.0191			N	N	N
56	E8	FALSE	BY-4741_Salt_2	qRPS5	UNKNOWN	SYBR	None	1.26142			31.278	31.2777			2.84402		-0.335051	TRUE	0.498551	TRUE	3	24			1.48525	0.985037	76.8995			N	N	N
57	E9	FALSE	BY-4741_Salt_3	qRPS5	UNKNOWN	SYBR	None	1.63373			30.842	30.8416			2.4709		-0.708168	TRUE	0.498551	TRUE	3	23			1.4895	0.982047	76.8995			N	N	N
58	E10	FALSE	GFPyTBP_Salt_1	qRPS5	UNKNOWN	SYBR	None	0.893258			32.659	32.6587			3.34192		0.162851	TRUE	0.498551	TRUE	3	25			1.4965	0.985428	76.8995			N	N	N
59	E11	FALSE	GFPyTBP_Salt_2	qRPS5	UNKNOWN	SYBR	None	1.33421			31.368	31.368			2.76309		-0.415981	TRUE	0.498551	TRUE	3	24			1.50582	0.984821	76.8995			N	N	N
60	E12	FALSE	GFPyTBP_Salt_3	qRPS5	UNKNOWN	SYBR	None	1.22005			32.068	32.0676			2.89213		-0.286938	TRUE	0.498551	TRUE	3	25			1.49616	0.982443	76.8995			N	N	N
61	F1	FALSE	BY-4741_Regular_1	qRPS8A	UNKNOWN	SYBR	None	1			26.867	26.8666			-1.815		0	TRUE	0.202198	TRUE	3	21			1.41645	0.995835	77.7366			N	N	N
62	F2	FALSE	BY-4741_Regular_2	qRPS8A	UNKNOWN	SYBR	None	0.858981			25.253	25.2528			-1.5957		0.219301	TRUE	0.202198	TRUE	3	20			1.39948	0.980567	77.7366			N	N	N
63	F3	FALSE	BY-4741_Regular_3	qRPS8A	UNKNOWN	SYBR	None	0.901551			26.033	26.0329			-1.66549		0.149519	TRUE	0.202198	TRUE	3	20			1.41887	0.99311	77.7366			N	N	N
64	F4	FALSE	GFPyTBP_Regular_1	qRPS8A	UNKNOWN	SYBR	None	1.06076			25.908	25.9075			-1.90011		-0.0851021	TRUE	0.202198	TRUE	3	20			1.41576	0.991698	77.7366			N	N	N
65	F5	FALSE	GFPyTBP_Regular_2	qRPS8A	UNKNOWN	SYBR	None	0.875884			25.361	25.3607			-1.62382		0.191189	TRUE	0.202198	TRUE	3	20			1.42088	0.992745	77.7366			N	N	N
68	F8	FALSE	BY-4741_Salt_2	qRPS8A	UNKNOWN	SYBR	None	1.05016			26.548	26.548			-1.88562		-0.0706158	TRUE	0.202198	TRUE	3	21			1.4238	0.991297	77.6171			N	N	N
69	F9	FALSE	BY-4741_Salt_3	qRPS8A	UNKNOWN	SYBR	None	1.13205			26.377	26.3767			-1.99395		-0.178942	TRUE	0.202198	TRUE	3	21			1.42921	0.992356	77.6171			N	N	N
70	F10	FALSE	GFPyTBP_Salt_1	qRPS8A	UNKNOWN	SYBR	None	1.02142			27.471	27.4712			-1.84558		-0.0305786	TRUE	0.202198	TRUE	3	22			1.42824	0.991379	77.6171			N	N	N
71	F11	FALSE	GFPyTBP_Salt_2	qRPS8A	UNKNOWN	SYBR	None	0.979719			26.82	26.8195			-1.78544		0.0295601	TRUE	0.202198	TRUE	3	21			1.43556	0.994003	77.4975			N	N	N
72	F12	FALSE	GFPyTBP_Salt_3	qRPS8A	UNKNOWN	SYBR	None	1.03198			27.315	27.315			-1.86042		-0.0454178	TRUE	0.202198	TRUE	3	22			1.42792	0.994776	77.4975			N	N	N
85	H1	FALSE	BY-4741_Regular_1	qPGK1	UNKNOWN	SYBR	None	1			27.037	27.037			-1.64462		0	TRUE	0.299476	TRUE	3	21			1.44402	0.99081	77.2583			N	N	N
86	H2	FALSE	BY-4741_Regular_2	qPGK1	UNKNOWN	SYBR	None	0.813246			25.502	25.5022			-1.34638		0.298237	TRUE	0.299476	TRUE	3	19			1.4465	0.993927	77.2583			N	N	N
87	H3	FALSE	BY-4741_Regular_3	qPGK1	UNKNOWN	SYBR	None	0.844608			26.297	26.2974			-1.40097		0.243647	TRUE	0.299476	TRUE	3	20			1.44874	0.99184	77.2583			N	N	N
88	H4	FALSE	GFPyTBP_Regular_1	qPGK1	UNKNOWN	SYBR	None	0.945348			26.244	26.2441			-1.56354		0.0810833	TRUE	0.299476	TRUE	3	20			1.44796	0.991588	77.2583			N	N	N
89	H5	FALSE	GFPyTBP_Regular_2	qPGK1	UNKNOWN	SYBR	None	0.712732			25.828	25.8284			-1.15605		0.488569	TRUE	0.299476	TRUE	3	20			1.44771	0.993806	77.2583			N	N	N
92	H8	FALSE	BY-4741_Salt_2	qPGK1	UNKNOWN	SYBR	None	0.991055			26.802	26.802			-1.63166		0.0129623	TRUE	0.299476	TRUE	3	21			1.44999	0.990753	77.1387			N	N	N
93	H9	FALSE	BY-4741_Salt_3	qPGK1	UNKNOWN	SYBR	None	1.17827			26.489	26.4894			-1.88129		-0.236671	TRUE	0.299476	TRUE	3	20			1.45718	0.990419	77.1387			N	N	N
94	H10	FALSE	GFPyTBP_Salt_1	qPGK1	UNKNOWN	SYBR	None	0.953364			27.741	27.741			-1.57572		0.0689011	TRUE	0.299476	TRUE	3	22			1.459	0.993405	77.0191			N	N	N
95	H11	FALSE	GFPyTBP_Salt_2	qPGK1	UNKNOWN	SYBR	None	0.881502			27.142	27.1423			-1.46265		0.181965	TRUE	0.299476	TRUE	3	21			1.4399	0.991069	76.8995			N	N	N
96	H12	FALSE	GFPyTBP_Salt_3	qPGK1	UNKNOWN	SYBR	None	0.854872			27.757	27.757			-1.4184		0.226219	TRUE	0.299476	TRUE	3	22			1.44962	0.991726	76.8995			N	N	N
Analysis Type	Singleplex
Endogenous Control	qU3
RQ Min/Max Confidence Level	95.0
Reference Sample	BY-4741_Regular_1
Barcode
Block Type	Fast 96-Well Block (0.1mL)
Calibration Background is expired	No
Calibration Background performed on	05-16-2023 11:37:29 CST
Calibration FAM is expired	No
Calibration FAM performed on	05-16-2023 12:11:23 CST
Calibration NED is expired	No
Calibration NED performed on	05-16-2023 14:32:10 CST
Calibration ROI is expired	No
Calibration ROI performed on	05-16-2023 10:09:59 CST
Calibration ROX is expired	No
Calibration ROX performed on	05-16-2023 12:21:07 CST
Calibration SYBR is expired	No
Calibration SYBR performed on	05-16-2023 14:11:34 CST
Calibration TAMRA is expired	No
Calibration TAMRA performed on	05-16-2023 14:22:09 CST
Calibration Uniformity is expired	No
Calibration Uniformity performed on	05-16-2023 12:00:02 CST
Calibration VIC is expired	No
Calibration VIC performed on	05-16-2023 14:41:48 CST
Chemistry	SYBR_GREEN
Comment
Date Created	06-16-2023 13:25:58 CST
Experiment File Name	D:\IMB User Data\N221\Jack\2023-06-16 113642_4741_GFPyTBP_RTqPCR2.eds
Experiment Name	2023-06-16 113642_4741_GFPyTBP_RTqPCR2
Experiment Run End Time	02-12-2010 12:45:55 CST
Experiment Type	Comparative Cт (ΔΔCт)
Instrument Name	285881164
Instrument Serial Number	285881164
Instrument Type	QuantStudio 12K Flex
Passive Reference	ROX
Quantification Cycle Method	Ct
Signal Smoothing On	true
Stage/ Cycle where Analysis is performed	Stage 2, Step 2
User Name
Well	Well Position	Omit	Sample Name	Target Name	Task	Reporter	Quencher	RQ	RQ Min	RQ Max	CT	Ct Mean	Ct SE	Quantity	Delta Ct Mean	Delta Ct SE	Delta Delta Ct	Automatic Ct Threshold	Ct Threshold	Automatic Baseline	Baseline Start	Baseline End	Efficiency	Comments	Amp Score	Cq Conf	Tm1	Tm2	Tm3	MTP	EXPFAIL	NOAMP	THOLDFAIL
1	A1	FALSE	BY4741_Regular_1	qPYK1	UNKNOWN	SYBR	None	1			27.261	27.2615			-0.985643		0	TRUE	0.411313	TRUE	3	21			1.51942	0.992789	79.7837			N	N	N	N
2	A2	FALSE	BY4741_Regular_2	qPYK1	UNKNOWN	SYBR	None	0.896753			25.398	25.3984			-0.828426		0.157217	TRUE	0.411313	TRUE	3	19			1.51757	0.993321	79.7837			N	N	N	N
3	A3	FALSE	BY4741_Regular_3	qPYK1	UNKNOWN	SYBR	None	1.36611			26.24	26.2403			-1.43571		-0.450071	TRUE	0.411313	TRUE	3	20			1.52028	0.992912	79.7837			N	N	N	N
4	A4	FALSE	GFPyTBP_Regular_1	qPYK1	UNKNOWN	SYBR	None	1.03983			26.106	26.1062			-1.042		-0.0563545	TRUE	0.411313	TRUE	3	20			1.51185	0.990695	79.9034			N	N	N	N
5	A5	FALSE	GFPyTBP_Regular_2	qPYK1	UNKNOWN	SYBR	None	1.01599			25.602	25.602			-1.00853		-0.0228863	TRUE	0.411313	TRUE	3	19			1.52173	0.993758	79.9034			N	N	N	N
6	A6	FALSE	GFPyTBP_Regular_3	qPYK1	UNKNOWN	SYBR	None	0.879353			27.172	27.1718			-0.800158		0.185486	TRUE	0.411313	TRUE	3	21			1.52434	0.992395	80.023			N	N	N	N
7	A7	FALSE	BY4741_Salt_1	qPYK1	UNKNOWN	SYBR	None	0.889428			26.577	26.5768			-0.816593		0.16905	TRUE	0.411313	TRUE	3	20			1.52266	0.994304	80.023			N	N	N	N
8	A8	FALSE	BY4741_Salt_2	qPYK1	UNKNOWN	SYBR	None	0.974067			27.045	27.0446			-0.947737		0.0379066	TRUE	0.411313	TRUE	3	21			1.51742	0.992001	79.9034			N	N	N	N
9	A9	FALSE	BY4741_Salt_3	qPYK1	UNKNOWN	SYBR	None	1.01598			26.848	26.848			-1.00851		-0.0228672	TRUE	0.411313	TRUE	3	20			1.52062	0.995353	79.7837			N	N	N	N
10	A10	FALSE	GFPyTBP_Salt_1	qPYK1	UNKNOWN	SYBR	None	0.952865			27.882	27.8817			-0.915987		0.0696564	TRUE	0.411313	TRUE	3	21			1.52315	0.994934	79.664			N	N	N	N
11	A11	FALSE	GFPyTBP_Salt_2	qPYK1	UNKNOWN	SYBR	None	0.771431			27.365	27.3652			-0.611252		0.374392	TRUE	0.411313	TRUE	3	21			1.53036	0.993555	79.664			N	N	N	N
12	A12	FALSE	GFPyTBP_Salt_3	qPYK1	UNKNOWN	SYBR	None	0.845462			27.683	27.6826			-0.743456		0.242188	TRUE	0.411313	TRUE	3	21			1.52673	0.994515	79.664			N	N	N	N
13	B1	FALSE	BY4741_Regular_1	qACT1	UNKNOWN	SYBR	None				28.247	28.2471						TRUE	0.410999	TRUE	3	22			1.48361	0.990139	78.9458	69.849		Y	N	N	N
14	B2	FALSE	BY4741_Regular_2	qACT1	UNKNOWN	SYBR	None				26.227	26.2268						TRUE	0.410999	TRUE	3	20			1.4989	0.989998	79.0655			N	N	N	N
15	B3	FALSE	BY4741_Regular_3	qACT1	UNKNOWN	SYBR	None				27.676	27.676						TRUE	0.410999	TRUE	3	21			1.48376	0.988857	78.9458			N	N	N	N
16	B4	FALSE	GFPyTBP_Regular_1	qACT1	UNKNOWN	SYBR	None				27.148	27.1482						TRUE	0.410999	TRUE	3	20			1.48882	0.990193	79.0655			N	N	N	N
17	B5	FALSE	GFPyTBP_Regular_2	qACT1	UNKNOWN	SYBR	None				26.611	26.6106						TRUE	0.410999	TRUE	3	20			1.49914	0.99157	79.1852			N	N	N	N
18	B6	FALSE	GFPyTBP_Regular_3	qACT1	UNKNOWN	SYBR	None				27.972	27.9719						TRUE	0.410999	TRUE	3	21			1.49291	0.992942	79.0655			N	N	N	N
19	B7	FALSE	BY4741_Salt_1	qACT1	UNKNOWN	SYBR	None				27.393	27.3934						TRUE	0.410999	TRUE	3	21			1.50193	0.991583	79.0655			N	N	N	N
20	B8	FALSE	BY4741_Salt_2	qACT1	UNKNOWN	SYBR	None				27.992	27.9923						TRUE	0.410999	TRUE	3	21			1.49213	0.993288	79.0655	69.9687		Y	N	N	N
21	B9	FALSE	BY4741_Salt_3	qACT1	UNKNOWN	SYBR	None				27.856	27.8565						TRUE	0.410999	TRUE	3	21			1.49712	0.993731	78.9458	69.849		Y	N	N	N
22	B10	FALSE	GFPyTBP_Salt_1	qACT1	UNKNOWN	SYBR	None				28.798	28.7977						TRUE	0.410999	TRUE	3	22			1.49533	0.992846	78.8261	69.849		Y	N	N	N
23	B11	FALSE	GFPyTBP_Salt_2	qACT1	UNKNOWN	SYBR	None				27.976	27.9764						TRUE	0.410999	TRUE	3	21			1.5014	0.994567	78.8261			N	N	N	N
24	B12	FALSE	GFPyTBP_Salt_3	qACT1	UNKNOWN	SYBR	None				28.426	28.426						TRUE	0.410999	TRUE	3	22			1.50245	0.991759	78.8261	69.7293		Y	N	N	N
26	C2	FALSE	NTE	qRDN58	UNKNOWN	SYBR	None				Undetermined							TRUE	0.411468	TRUE	3	34			1.06073	0	72.2429			N	N	N	N
27	C3	FALSE	NTE	qSNR6	UNKNOWN	SYBR	None				Undetermined							TRUE	0.13814	TRUE	3	39			0	0	61.231			N	Y	Y	N
28	C4	FALSE	NTE	qRPS3	UNKNOWN	SYBR	None				Undetermined							TRUE	0.221335	TRUE	3	35			0.925677	0	69.7293			N	N	N	N
29	C5	FALSE	NTE	qRPS5	UNKNOWN	SYBR	None				Undetermined							TRUE	0.510903	TRUE	3	39			0	0	61.1113	93.4289	72.2429	Y	Y	Y	N
30	C6	FALSE	NTE	qRPS8A	UNKNOWN	SYBR	None				Undetermined							TRUE	0.241331	TRUE	3	34			0.939719	0	73.4398			N	N	N	N
32	C8	FALSE	NTE	qPGK1	UNKNOWN	SYBR	None				Undetermined							TRUE	0.356672	TRUE	3	39			0	0	61.4703	80.2624	90.6759	Y	Y	Y	N
33	C9	FALSE	NTE	qPYK1	UNKNOWN	SYBR	None				Undetermined							TRUE	0.411313	TRUE	3	39			0	0	61.3506	79.7837	84.4518	Y	Y	Y	N
34	C10	FALSE	NTE	qACT1	UNKNOWN	SYBR	None				32.346	32.3459						TRUE	0.410999	TRUE	3	26			1.50444	0.988618	70.3278			N	N	N	N
38	D2	FALSE	GFPyTBP_Regular_3	qRDN58	UNKNOWN	SYBR	None				19.961	19.961			-8.01091			TRUE	0.411468	TRUE	3	13			1.48685	0.993712	76.1928			N	N	N	N
39	D3	FALSE	GFPyTBP_Regular_3	qSNR6	UNKNOWN	SYBR	None				26.823	26.8227			-1.14928			TRUE	0.13814	TRUE	3	22			1.26563	0.983186	73.4398			N	N	N	N
40	D4	FALSE	GFPyTBP_Regular_3	qRPS3	UNKNOWN	SYBR	None				26.847	26.8469			-1.12506			TRUE	0.221335	TRUE	3	21			1.3974	0.991912	76.911			N	N	N	N
41	D5	FALSE	GFPyTBP_Regular_3	qRPS5	UNKNOWN	SYBR	None				32.005	32.0053			4.03339			TRUE	0.510903	TRUE	3	24			1.48055	0.979635	77.0307			N	N	N	N
42	D6	FALSE	GFPyTBP_Regular_3	qRPS8A	UNKNOWN	SYBR	None				26.908	26.9081			-1.0638			TRUE	0.241331	TRUE	3	21			1.4088	0.989393	77.7488			N	N	N	N
44	D8	FALSE	GFPyTBP_Regular_3	qPGK1	UNKNOWN	SYBR	None				29.265	29.2648			1.29284			TRUE	0.356672	TRUE	3	23			1.41987	0.985343	77.2701			N	N	N	N
50	E2	FALSE	BY4741_Salt_1	qRDN58	UNKNOWN	SYBR	None				19.55	19.5498			-7.84365			TRUE	0.411468	TRUE	3	13			1.49148	0.991429	76.1928			N	N	N	N
51	E3	FALSE	BY4741_Salt_1	qSNR6	UNKNOWN	SYBR	None				25.797	25.7974			-1.596			TRUE	0.13814	TRUE	3	21			1.26971	0.985198	73.4398			N	N	N	N
52	E4	FALSE	BY4741_Salt_1	qRPS3	UNKNOWN	SYBR	None				26.019	26.019			-1.37443			TRUE	0.221335	TRUE	3	20			1.39661	0.989212	76.911			N	N	N	N
53	E5	FALSE	BY4741_Salt_1	qRPS5	UNKNOWN	SYBR	None				31.052	31.0519			3.65842			TRUE	0.510903	TRUE	3	23			1.48254	0.981331	76.911			N	N	N	N
54	E6	FALSE	BY4741_Salt_1	qRPS8A	UNKNOWN	SYBR	None				26.419	26.4189			-0.974545			TRUE	0.241331	TRUE	3	21			1.41682	0.992207	77.6292			N	N	N	N
56	E8	FALSE	BY4741_Salt_1	qPGK1	UNKNOWN	SYBR	None				28.41	28.4104			1.01701			TRUE	0.356672	TRUE	3	22			1.42019	0.988621	77.2701			N	N	N	N
Analysis Type	Singleplex
Endogenous Control	qACT1
RQ Min/Max Confidence Level	95.0
Reference Sample	BY4741_Regular_1

[truncated: 7 more sheets: Supplementary Figure 6f-6h, Supplementary Figure 6i,j, Supplementary Figure 7a, Supplementary Figure 7b, Supplementary 8a-f, Supplementary Figure 8h, Supplementary Figure 8i]
